# Supplementary material for: Identification and Comparative Genomic Analysis of Type VI Secretion Systems and Effectors in Klebsiella pneumoniae
Source: Front Microbiol. 2022 May 12;13:853744. doi: 10.3389/fmicb.2022.853744 (PMC9134191; doi:10.3389/fmicb.2022.853744)
Supplement: Supplementary file 5 [file Table_2.XLSX]

## Sheet: File_S2
Biosample	MLST	Number of T6SS locus	Intact T6SS	group1	group2	group3	group4	group5	group6	group7	group8	group9	group10	group11	iroB	iucA	rmpA	rmpA2	peg344	blaKPC	blaNDM	blaOXA	blaIMP
SAMD00060934	23	2	Yes	0	1	0	0	0	0	0	4	0	1	0	Present	Present	Present	Present	Present	Absent	Absent	Absent	Absent
SAMEA3283117	66	3	Yes	0	1	0	0	0	3	1	4	0	0	0	Present	Present	Present	Present	Present	Absent	Absent	Absent	Absent
SAMN02152539	11	2	Yes	0	1	0	1	0	0	1	4	0	0	0	Absent	Absent	Absent	Absent	Absent	Absent	Present	Present	Absent
SAMN02602959	11	2	Yes	0	1	0	2	0	0	1	4	0	0	0	Absent	Absent	Absent	Absent	Absent	Present	Absent	Absent	Absent
SAMN02603941	38	3	Yes	2	1	1	0	0	0	1	4	0	1	0	Absent	Absent	Absent	Absent	Absent	Absent	Absent	Absent	Absent
SAMN02649400	17	2	Yes	0	1	0	1	0	0	1	4	0	0	0	Absent	Absent	Absent	Absent	Absent	Absent	Absent	Absent	Absent
SAMN02777842	395	2	Yes	0	1	0	1	0	0	1	4	0	0	0	Absent	Absent	Absent	Absent	Absent	Absent	Present	Present	Absent
SAMN02820977	258	3	Yes	0	1	0	1	0	0	1	4	0	0	0	Absent	Absent	Absent	Absent	Absent	Present	Absent	Absent	Absent
SAMN02885365	15	3	Yes	1	1	0	0	1	0	1	4	0	0	0	Absent	Absent	Absent	Absent	Absent	Absent	Present	Present	Absent
SAMN03024573	45	3	Yes	0	1	0	0	0	0	1	4	0	1	0	Absent	Absent	Absent	Absent	Absent	Present	Absent	Present	Absent
SAMN03024576	244	2	Yes	0	1	0	0	0	0	1	4	0	1	0	Absent	Absent	Absent	Absent	Absent	Present	Absent	Absent	Absent
SAMN03024585	340	2	Yes	1	1	0	0	0	0	1	4	0	0	0	Absent	Absent	Absent	Absent	Absent	Present	Absent	Absent	Absent
SAMN03024590	941	3	Yes	0	1	0	1	1	0	1	4	0	0	0	Absent	Absent	Absent	Absent	Absent	Present	Absent	Present	Absent
SAMN03024610	11	2	Yes	1	1	0	1	0	0	1	4	0	0	0	Absent	Absent	Absent	Absent	Absent	Present	Absent	Present	Absent
SAMN03067424	258	3	Yes	1	1	0	1	0	0	1	4	0	0	0	Absent	Absent	Absent	Absent	Absent	Present	Absent	Absent	Absent
SAMN03770912	147	2	Yes	0	1	0	1	0	0	0	4	0	0	0	Absent	Absent	Absent	Absent	Absent	Absent	Present	Absent	Absent
SAMN03996301	13	2	Yes	1	1	0	0	0	0	1	4	0	1	0	Absent	Absent	Absent	Absent	Absent	Absent	Absent	Absent	Absent
SAMN04008891	16	2	Yes	0	1	0	0	0	0	1	4	0	0	0	Absent	Absent	Absent	Absent	Absent	Absent	Absent	Absent	Absent
SAMN04008892	16	2	Yes	0	1	0	1	0	0	1	4	0	0	0	Absent	Absent	Absent	Absent	Absent	Absent	Absent	Present	Absent
SAMN04008893	16	2	Yes	0	1	0	1	0	0	1	4	0	0	0	Absent	Absent	Absent	Absent	Absent	Absent	Absent	Absent	Absent
SAMN04044480	14	3	Yes	0	1	0	0	1	0	1	4	0	0	0	Absent	Absent	Absent	Absent	Absent	Absent	Present	Present	Absent
SAMN04087461	383	4	No	0	1	0	0	0	0	1	4	0	0	0	Absent	Absent	Absent	Absent	Absent	Absent	Absent	Absent	Absent
SAMN04087462	383	4	No	0	1	0	0	0	0	1	4	0	0	0	Absent	Absent	Absent	Absent	Absent	Absent	Absent	Absent	Absent
SAMN04087463	147	2	Yes	0	1	0	1	0	0	0	4	0	0	0	Absent	Absent	Absent	Absent	Absent	Absent	Absent	Absent	Absent
SAMN04244588	659	2	Yes	0	1	0	1	0	0	1	4	0	0	0	Absent	Absent	Absent	Absent	Absent	Absent	Absent	Absent	Absent
SAMN04377968	23	2	Yes	0	1	0	0	0	0	1	4	0	1	0	Present	Present	Present	Present	Present	Absent	Absent	Absent	Absent
SAMN04377969	374	2	Yes	0	1	0	1	0	0	1	4	0	0	1	Present	Present	Present	Present	Present	Absent	Absent	Absent	Absent
SAMN04421276	14	3	Yes	0	1	0	0	1	0	1	4	0	0	0	Absent	Absent	Absent	Absent	Absent	Absent	Present	Absent	Absent
SAMN04917370	147	2	Yes	0	1	0	1	0	0	0	4	0	0	0	Absent	Absent	Absent	Absent	Absent	Absent	Absent	Present	Absent
SAMN05149976	512	3	Yes	1	1	0	1	0	0	1	5	0	0	0	Absent	Absent	Absent	Absent	Absent	Present	Absent	Absent	Absent
SAMN05231873	37	3	Yes	0	1	0	0	0	0	1	4	0	1	0	Absent	Absent	Absent	Absent	Absent	Absent	Absent	Absent	Absent
SAMN05231874	23	2	Yes	0	1	0	0	0	0	1	4	0	1	0	Present	Absent	Present	Present	Present	Absent	Absent	Absent	Absent
SAMN05412444	147	2	Yes	0	1	0	1	0	0	0	4	0	0	0	Absent	Absent	Absent	Absent	Absent	Absent	Absent	Present	Absent
SAMN05412452	101	2	Yes	0	1	0	0	0	0	1	4	0	0	0	Absent	Absent	Absent	Absent	Absent	Absent	Absent	Present	Absent
SAMN05412453	11	2	Yes	1	1	0	1	0	0	1	4	0	0	0	Absent	Absent	Absent	Absent	Absent	Absent	Absent	Present	Absent
SAMN05412455	101	2	Yes	0	1	0	0	0	0	1	4	0	0	0	Absent	Absent	Absent	Absent	Absent	Absent	Absent	Present	Absent
SAMN05412456	101	2	Yes	0	1	0	0	0	0	1	4	0	0	0	Absent	Absent	Absent	Absent	Absent	Absent	Absent	Present	Absent
SAMN05412457	11	2	Yes	1	1	0	0	0	0	1	4	0	0	0	Absent	Absent	Absent	Absent	Absent	Absent	Absent	Present	Absent
SAMN05412458	147	2	Yes	0	1	0	0	0	0	0	4	0	0	0	Absent	Absent	Absent	Absent	Absent	Absent	Absent	Present	Absent
SAMN05412459	147	2	Yes	0	1	0	0	0	0	0	4	0	0	0	Absent	Absent	Absent	Absent	Absent	Absent	Absent	Present	Absent
SAMN05412796	147	2	Yes	0	1	0	1	0	0	0	4	0	0	0	Absent	Absent	Absent	Absent	Absent	Absent	Absent	Present	Absent
SAMN05412797	147	2	Yes	0	1	0	0	0	0	0	4	0	0	0	Absent	Absent	Absent	Absent	Absent	Absent	Absent	Present	Absent
SAMN05412802	147	2	Yes	0	1	0	0	0	0	0	4	0	0	0	Absent	Absent	Absent	Absent	Absent	Absent	Absent	Absent	Absent
SAMN05412803	147	2	Yes	0	1	0	0	0	0	0	4	0	0	0	Absent	Absent	Absent	Absent	Absent	Absent	Absent	Present	Absent
SAMN05412804	147	2	Yes	0	1	0	0	0	0	0	4	0	0	0	Absent	Absent	Absent	Absent	Absent	Absent	Absent	Present	Absent
SAMN05412805	23	2	Yes	0	1	0	1	0	0	1	4	0	0	0	Absent	Present	Absent	Absent	Present	Absent	Absent	Present	Absent
SAMN05412811	395	2	Yes	1	1	0	1	0	0	1	4	0	0	0	Absent	Absent	Absent	Absent	Absent	Absent	Present	Present	Absent
SAMN05908511	147	2	Yes	0	1	0	1	0	0	0	4	0	0	0	Absent	Absent	Absent	Absent	Absent	Absent	Absent	Present	Absent
SAMN05928542	15	3	Yes	0	1	0	0	1	0	1	5	0	0	0	Absent	Absent	Absent	Absent	Absent	Absent	Absent	Absent	Absent
SAMN05928590	485	4	Yes	0	1	0	0	0	0	1	4	0	1	0	Present	Present	Present	Present	Present	Absent	Absent	Absent	Absent
SAMN06019523	1	2	Yes	1	1	0	1	0	0	1	4	0	0	0	Absent	Absent	Absent	Absent	Absent	Absent	Present	Absent	Absent
SAMN06109054	11	2	Yes	0	1	0	1	0	0	1	4	0	0	0	Absent	Absent	Absent	Absent	Absent	Present	Absent	Absent	Absent
SAMN06112194	15	3	Yes	0	1	0	0	1	0	1	4	0	0	0	Absent	Absent	Absent	Absent	Absent	Absent	Absent	Present	Absent
SAMN06112197	340	2	Yes	1	1	0	1	0	0	1	4	0	0	0	Absent	Absent	Absent	Absent	Absent	Absent	Absent	Present	Present
SAMN06112200	323	2	Yes	0	1	0	2	0	2	1	4	0	0	0	Absent	Absent	Absent	Absent	Present	Absent	Absent	Present	Absent
SAMN06112204	323	2	Yes	0	1	0	2	0	2	1	4	0	0	0	Absent	Absent	Absent	Absent	Present	Absent	Absent	Present	Absent
SAMN06112206	25	2	Yes	0	1	0	1	0	0	1	4	0	0	0	Absent	Absent	Absent	Absent	Absent	Absent	Absent	Absent	Absent
SAMN06112222	323	2	Yes	0	1	0	2	0	2	1	4	0	0	0	Absent	Absent	Absent	Absent	Present	Absent	Absent	Present	Absent
SAMN06112228	323	2	Yes	0	1	0	2	0	2	1	4	0	0	0	Absent	Absent	Absent	Absent	Present	Absent	Absent	Present	Absent
SAMN06173548	437	2	Yes	0	1	0	0	0	0	1	4	0	0	0	Absent	Absent	Absent	Absent	Absent	Present	Absent	Absent	Absent
SAMN06173549	437	2	Yes	1	1	0	0	0	0	1	4	0	0	0	Absent	Absent	Absent	Absent	Absent	Present	Absent	Present	Absent
SAMN06200334	23	2	Yes	0	1	0	0	0	0	1	4	0	1	0	Present	Present	Present	Present	Present	Absent	Absent	Absent	Absent
SAMN06437491	258	3	Yes	0	1	0	0	1	0	1	4	0	0	0	Absent	Absent	Absent	Absent	Absent	Present	Absent	Absent	Absent
SAMN06438459	37	3	Yes	1	1	0	0	0	0	1	4	0	1	0	Absent	Absent	Absent	Absent	Absent	Absent	Absent	Present	Absent
SAMN07312490	340	3	Yes	0	1	0	1	0	0	1	4	0	0	0	Absent	Absent	Absent	Absent	Absent	Absent	Present	Present	Absent
SAMN07421000	307	3	Yes	0	1	0	2	0	0	1	4	0	0	0	Absent	Absent	Absent	Absent	Absent	Present	Absent	Present	Absent
SAMN07421004	307	3	Yes	0	1	0	1	0	0	1	4	0	0	0	Absent	Absent	Absent	Absent	Absent	Present	Absent	Absent	Absent
SAMN07421005	307	3	Yes	0	1	0	2	0	0	1	4	0	0	0	Absent	Absent	Absent	Absent	Absent	Present	Absent	Absent	Absent
SAMN07421006	307	3	Yes	0	1	0	2	0	0	1	4	0	0	0	Absent	Absent	Absent	Absent	Absent	Present	Absent	Absent	Absent
SAMN07452764	258	3	Yes	0	1	0	1	0	0	1	4	0	0	0	Absent	Absent	Absent	Absent	Absent	Present	Absent	Absent	Absent
SAMN07484315	11	2	Yes	0	1	0	1	0	0	1	4	0	0	0	Absent	Absent	Absent	Absent	Absent	Absent	Absent	Absent	Absent
SAMN07503088	258	3	Yes	0	1	0	1	0	0	1	4	0	0	0	Absent	Absent	Absent	Absent	Absent	Present	Absent	Absent	Absent
SAMN07503096	258	3	Yes	0	1	0	1	0	0	1	4	0	0	0	Absent	Absent	Absent	Absent	Absent	Present	Absent	Absent	Absent
SAMN07508215	11	2	Yes	0	1	0	1	0	0	1	4	0	0	0	Absent	Absent	Absent	Absent	Absent	Absent	Absent	Absent	Absent
SAMN07572687	231	2	Yes	0	1	0	0	0	0	1	4	0	1	0	Absent	Absent	Absent	Absent	Absent	Absent	Absent	Present	Absent
SAMN07602587	147	3	Yes	0	1	0	1	0	0	0	4	0	0	0	Absent	Absent	Absent	Absent	Absent	Absent	Absent	Present	Absent
SAMN07672549	11	2	Yes	0	1	0	1	0	0	1	4	0	0	0	Present	Present	Present	Present	Present	Present	Absent	Absent	Absent
SAMN07738870	1213	2	Yes	0	1	0	0	0	2	1	4	0	0	0	Absent	Absent	Absent	Absent	Absent	Absent	Absent	Absent	Absent
SAMN07811429	65	1	No	0	1	0	0	0	0	1	4	0	0	0	Present	Present	Present	Present	Present	Present	Absent	Absent	Absent
SAMN08022168	15	3	Yes	0	1	0	0	1	0	1	4	0	0	0	Absent	Absent	Absent	Absent	Absent	Absent	Present	Absent	Absent
SAMN08026708	147	2	Yes	0	1	0	1	0	0	0	4	0	0	0	Absent	Absent	Absent	Absent	Absent	Absent	Absent	Absent	Absent
SAMN08135572	34	1	No	0	1	0	0	0	0	1	4	0	0	0	Absent	Absent	Absent	Absent	Absent	Absent	Present	Absent	Absent
SAMN08378650	11	2	Yes	0	1	0	1	0	0	1	4	0	0	0	Absent	Absent	Absent	Absent	Absent	Present	Absent	Absent	Absent
SAMN08378686	11	2	Yes	1	1	0	1	0	0	1	4	0	0	0	Absent	Absent	Absent	Absent	Absent	Present	Absent	Absent	Absent
SAMN08378909	11	2	Yes	1	1	0	1	0	0	1	4	0	0	0	Absent	Absent	Absent	Absent	Absent	Present	Absent	Absent	Absent
SAMN08379292	11	2	Yes	0	1	0	1	0	0	1	4	0	0	0	Absent	Absent	Absent	Absent	Absent	Present	Absent	Absent	Absent
SAMN08380929	3684	2	Yes	0	1	0	1	0	0	1	4	0	0	0	Absent	Absent	Absent	Absent	Absent	Present	Absent	Absent	Absent
SAMN08380930	11	2	Yes	1	1	0	1	0	0	1	4	0	0	0	Absent	Absent	Absent	Absent	Absent	Present	Absent	Absent	Absent
SAMN08380932	17	2	Yes	0	1	0	1	0	0	1	4	0	0	0	Absent	Absent	Absent	Absent	Absent	Absent	Absent	Absent	Absent
SAMN08380933	661	3	Yes	1	1	0	0	0	0	1	4	0	1	0	Absent	Absent	Absent	Absent	Absent	Absent	Absent	Absent	Absent
SAMN08380935	3685	2	Yes	0	1	0	1	0	2	1	4	0	0	0	Present	Present	Absent	Absent	Present	Absent	Absent	Absent	Absent
SAMN08380938	3686	2	Yes	0	1	0	1	0	0	1	4	0	0	0	Absent	Absent	Absent	Absent	Absent	Absent	Absent	Absent	Absent
SAMN08380941	343	3	Yes	0	1	0	0	1	0	1	4	0	0	0	Absent	Absent	Absent	Absent	Absent	Absent	Absent	Absent	Absent
SAMN08389138	231	2	Yes	0	1	0	0	0	0	1	4	0	0	0	Absent	Present	Absent	Absent	Absent	Absent	Absent	Present	Absent
SAMN08391417	307	3	Yes	0	1	0	2	0	0	1	4	0	0	0	Absent	Absent	Absent	Absent	Absent	Absent	Absent	Absent	Absent
SAMN08582315	23	2	Yes	0	1	0	0	0	0	1	4	0	1	0	Present	Absent	Absent	Absent	Absent	Absent	Absent	Absent	Absent
SAMN08605586	11	2	Yes	1	1	0	0	0	0	1	4	0	0	0	Absent	Absent	Absent	Absent	Absent	Absent	Present	Absent	Absent
SAMN08915824	23	2	Yes	0	1	0	0	0	0	1	4	0	1	0	Present	Present	Present	Present	Present	Absent	Present	Present	Absent
SAMN09279554	11	2	Yes	0	1	0	1	0	0	1	4	0	0	0	Absent	Absent	Absent	Absent	Absent	Present	Absent	Present	Absent
SAMN09638204	375	2	Yes	0	1	0	1	0	0	1	4	0	0	0	Present	Present	Present	Present	Present	Absent	Absent	Absent	Absent
SAMN09692822	11	2	Yes	0	1	0	1	0	0	1	4	0	0	0	Absent	Absent	Absent	Absent	Absent	Absent	Present	Absent	Absent
SAMN09912217	2570	2	No	0	1	0	0	0	0	1	4	0	0	0	Absent	Absent	Absent	Absent	Absent	Absent	Absent	Absent	Absent
SAMN09977093	11	2	Yes	0	1	0	1	0	0	1	4	0	0	0	Absent	Present	Absent	Absent	Present	Present	Absent	Absent	Absent
SAMN09988182	11	2	Yes	0	1	0	1	0	0	1	4	0	0	0	Absent	Present	Absent	Absent	Present	Present	Absent	Absent	Absent
SAMN10107914	unknown	2	Yes	0	1	0	1	0	0	1	4	0	0	0	Absent	Absent	Absent	Absent	Absent	Present	Absent	Present	Absent
SAMN10390469	76	2	Yes	0	1	0	0	0	0	1	4	0	1	0	Absent	Absent	Absent	Absent	Absent	Absent	Absent	Absent	Absent
SAMN10433884	11	2	Yes	0	1	0	1	0	0	1	4	0	0	0	Absent	Present	Present	Present	Present	Present	Absent	Absent	Absent
SAMN10434199	11	2	Yes	0	1	0	1	0	0	1	4	0	0	0	Absent	Present	Present	Present	Present	Present	Absent	Absent	Absent
SAMN10439690	15	3	Yes	0	1	0	0	1	0	1	4	0	0	0	Absent	Absent	Absent	Absent	Absent	Absent	Absent	Absent	Absent
SAMN10439712	15	3	Yes	0	1	0	0	1	0	1	4	0	0	0	Absent	Absent	Absent	Absent	Absent	Absent	Absent	Absent	Absent
SAMN10473953	11	2	Yes	0	1	0	1	0	0	1	4	0	0	0	Absent	Present	Present	Present	Present	Present	Absent	Absent	Absent
SAMN10497376	11	2	Yes	0	1	0	1	0	0	1	4	0	0	0	Absent	Absent	Absent	Absent	Absent	Absent	Absent	Absent	Absent
SAMN10531975	14	3	Yes	0	1	0	0	0	0	1	4	0	0	0	Absent	Absent	Absent	Absent	Absent	Absent	Absent	Present	Absent
SAMN10662038	437	2	Yes	0	1	0	1	0	0	1	4	0	0	0	Absent	Absent	Absent	Absent	Absent	Absent	Absent	Present	Absent
SAMN10721859	87	3	Yes	0	1	0	1	0	2	1	4	0	0	0	Absent	Absent	Absent	Absent	Absent	Absent	Absent	Absent	Absent
SAMN10724437	1315	2	Yes	0	1	0	0	0	0	1	4	0	0	0	Absent	Absent	Absent	Absent	Absent	Absent	Absent	Absent	Absent
SAMN10740431	39	2	Yes	0	1	0	1	0	0	1	4	0	0	0	Absent	Absent	Absent	Absent	Absent	Absent	Absent	Absent	Absent
SAMN10740630	873	4	Yes	0	1	0	0	0	0	1	4	0	1	0	Absent	Absent	Absent	Absent	Absent	Absent	Absent	Absent	Absent
SAMN10956433	15	3	Yes	0	1	0	0	1	0	1	4	0	0	0	Absent	Absent	Absent	Absent	Absent	Absent	Absent	Present	Absent
SAMN10956502	23	2	Yes	0	1	0	0	0	0	1	4	0	1	0	Present	Present	Present	Present	Absent	Absent	Absent	Present	Absent
SAMN10963497	15	3	Yes	0	1	0	0	1	0	1	4	0	1	0	Absent	Absent	Absent	Absent	Absent	Absent	Absent	Present	Absent
SAMN10986063	2268	2	No	0	1	0	1	0	2	1	4	0	0	0	Absent	Absent	Absent	Absent	Absent	Absent	Absent	Absent	Absent
SAMN11047257	11	2	Yes	0	1	0	0	0	0	1	4	0	0	0	Absent	Absent	Absent	Absent	Absent	Absent	Absent	Absent	Absent
SAMN11054834	23	2	Yes	0	1	0	0	0	0	1	4	0	1	0	Present	Present	Present	Present	Present	Present	Absent	Absent	Absent
SAMN11105635	258	3	Yes	0	1	0	1	0	0	1	4	0	0	0	Absent	Absent	Absent	Absent	Absent	Present	Absent	Present	Absent
SAMN11246288	11	2	Yes	1	1	0	1	0	0	1	4	0	0	0	Absent	Absent	Absent	Absent	Absent	Absent	Absent	Present	Absent
SAMN11246289	11	2	Yes	1	1	0	1	0	0	1	4	0	0	0	Absent	Absent	Absent	Absent	Absent	Absent	Absent	Present	Absent
SAMN11246290	11	2	Yes	0	1	0	1	0	0	1	4	0	0	0	Absent	Absent	Absent	Absent	Absent	Absent	Absent	Present	Absent
SAMN11246291	11	2	Yes	1	1	0	1	0	0	1	4	0	0	0	Absent	Absent	Absent	Absent	Absent	Absent	Absent	Present	Absent
SAMN11270035	37	3	Yes	0	1	0	0	0	0	1	4	0	1	0	Absent	Absent	Absent	Absent	Absent	Absent	Absent	Absent	Absent
SAMN11602135	11	2	Yes	0	1	0	1	0	0	1	4	0	0	0	Absent	Absent	Absent	Absent	Absent	Present	Absent	Absent	Absent
SAMN11634268	11	2	Yes	0	1	0	1	0	0	1	4	0	0	0	Absent	Absent	Absent	Absent	Absent	Absent	Absent	Absent	Absent
SAMN11793565	15	3	Yes	0	1	0	0	1	0	1	4	0	0	0	Absent	Absent	Present	Present	Present	Absent	Present	Absent	Absent
SAMN11835544	147	2	Yes	0	1	0	1	0	0	0	4	0	0	0	Absent	Absent	Present	Present	Present	Absent	Present	Present	Absent
SAMN12085403	35	2	Yes	0	1	0	1	0	2	1	4	0	0	0	Present	Absent	Absent	Absent	Present	Absent	Absent	Absent	Absent
SAMN12228410	11	2	Yes	0	1	0	1	0	0	1	4	0	0	0	Absent	Present	Present	Present	Present	Present	Absent	Absent	Absent
SAMN12307651	16	2	Yes	0	1	0	1	0	0	1	4	0	0	0	Absent	Absent	Absent	Absent	Absent	Absent	Present	Absent	Absent
SAMN12559024	1	2	Yes	0	1	0	1	0	0	1	4	0	0	0	Absent	Absent	Absent	Absent	Absent	Absent	Present	Present	Absent
SAMN12813532	11	2	Yes	0	1	0	1	0	0	1	4	0	0	0	Absent	Absent	Absent	Absent	Absent	Present	Absent	Absent	Absent
SAMN12877722	17	2	Yes	0	1	0	1	0	0	1	4	0	0	0	Absent	Absent	Absent	Absent	Absent	Absent	Absent	Present	Absent
SAMN13161584	unknown	2	Yes	0	1	0	1	0	0	1	4	0	0	0	Present	Present	Absent	Absent	Present	Absent	Absent	Absent	Absent
SAMN13503954	23	2	Yes	0	1	0	0	0	0	1	4	0	1	0	Present	Present	Present	Present	Present	Absent	Absent	Absent	Absent
SAMN13503956	23	2	Yes	0	1	0	0	0	0	1	4	0	1	0	Present	Present	Present	Present	Present	Absent	Absent	Absent	Absent
SAMN13663554	11	2	Yes	0	1	0	1	0	0	1	4	0	0	0	Absent	Present	Absent	Absent	Present	Present	Absent	Absent	Absent
SAMN13978114	11	2	Yes	0	1	0	0	0	0	1	4	0	0	0	Absent	Absent	Absent	Absent	Absent	Absent	Absent	Absent	Absent
SAMN14132403	11	2	Yes	0	1	0	0	0	0	1	4	0	0	0	Absent	Absent	Absent	Absent	Absent	Absent	Absent	Absent	Absent
SAMN14168397	11	2	Yes	1	1	0	0	0	0	1	4	0	0	0	Absent	Absent	Absent	Absent	Absent	Absent	Absent	Present	Absent
SAMN14168398	11	2	Yes	1	1	0	0	0	0	1	4	0	0	0	Absent	Absent	Absent	Absent	Absent	Absent	Absent	Present	Absent
SAMN14333445	11	2	Yes	0	1	0	0	0	0	1	4	0	0	0	Absent	Absent	Absent	Absent	Absent	Absent	Absent	Present	Absent
SAMN14333446	11	2	Yes	0	1	0	0	0	0	1	4	0	0	0	Absent	Absent	Absent	Absent	Absent	Absent	Absent	Present	Absent
SAMN14333447	11	2	Yes	0	1	0	0	0	0	1	4	0	0	0	Absent	Absent	Absent	Absent	Absent	Absent	Absent	Present	Absent
SAMN14402321	16	2	Yes	0	1	0	1	0	0	1	4	0	0	0	Absent	Absent	Absent	Absent	Absent	Absent	Present	Present	Absent
SAMN14402333	437	2	Yes	0	1	0	1	0	0	1	4	0	0	0	Absent	Absent	Absent	Absent	Absent	Absent	Present	Absent	Absent
SAMN14402336	42	2	Yes	0	1	0	0	0	0	1	4	0	0	0	Absent	Absent	Absent	Absent	Absent	Absent	Absent	Present	Absent
SAMN14402341	2096	3	Yes	0	1	0	0	1	0	1	4	0	0	0	Absent	Present	Absent	Absent	Present	Absent	Absent	Present	Absent
SAMN14402356	2096	3	Yes	0	1	0	0	1	0	1	4	0	0	0	Absent	Present	Absent	Absent	Present	Absent	Present	Present	Absent
SAMN14411773	11	2	Yes	0	1	0	0	0	0	1	4	0	0	0	Absent	Absent	Absent	Absent	Absent	Present	Absent	Absent	Absent
SAMN14411774	11	2	Yes	0	1	0	0	0	0	1	4	0	0	0	Absent	Absent	Absent	Absent	Absent	Present	Absent	Absent	Absent
SAMN14411775	11	2	Yes	0	1	0	0	0	0	1	4	0	0	0	Absent	Absent	Absent	Absent	Absent	Present	Absent	Absent	Absent
SAMN14411776	11	2	Yes	0	1	0	0	0	0	1	4	0	0	0	Absent	Absent	Absent	Absent	Absent	Present	Absent	Absent	Absent
SAMN14421539	147	2	Yes	0	1	0	0	0	0	0	4	0	0	0	Absent	Absent	Absent	Absent	Absent	Absent	Present	Present	Absent
SAMN14421540	11	2	Yes	0	1	0	0	0	0	1	4	0	0	0	Absent	Absent	Absent	Absent	Absent	Absent	Present	Present	Absent
SAMN14421541	15	3	Yes	0	1	0	0	1	0	1	4	0	0	0	Absent	Present	Present	Present	Present	Absent	Present	Present	Absent
SAMN14482422	37	2	Yes	0	1	0	0	0	0	1	4	0	1	0	Absent	Present	Absent	Absent	Absent	Absent	Present	Present	Absent
SAMN14770898	15	3	Yes	0	1	0	0	1	0	1	4	0	0	0	Absent	Absent	Absent	Absent	Absent	Present	Absent	Absent	Absent
SAMN15052358	11	2	Yes	0	1	0	1	0	0	1	5	0	0	0	Absent	Present	Present	Present	Present	Present	Absent	Present	Absent
SAMN15186437	11	2	Yes	0	1	0	1	0	0	1	4	0	0	0	Absent	Present	Present	Present	Present	Present	Absent	Absent	Absent
SAMN15186439	11	2	Yes	0	1	0	1	0	0	1	4	0	0	0	Absent	Present	Present	Present	Present	Present	Absent	Absent	Absent
SAMN15186440	11	2	Yes	0	1	0	1	0	0	1	4	0	0	0	Absent	Present	Present	Present	Present	Present	Absent	Absent	Absent
SAMN15186441	11	2	Yes	0	1	0	1	0	0	1	4	0	0	0	Absent	Present	Present	Present	Present	Present	Absent	Absent	Absent
SAMN15186442	11	2	Yes	0	1	0	1	0	0	1	4	0	0	0	Absent	Present	Present	Present	Present	Present	Absent	Absent	Absent
SAMN15186445	11	2	Yes	0	1	0	1	0	0	1	4	0	0	0	Absent	Present	Present	Present	Present	Present	Absent	Absent	Absent
SAMN15186446	11	2	Yes	0	1	0	1	0	0	1	4	0	0	0	Absent	Present	Present	Present	Present	Present	Absent	Absent	Absent
SAMN15816123	65	1	No	0	1	0	0	0	0	1	4	0	0	0	Present	Present	Absent	Absent	Present	Present	Absent	Absent	Absent
SAMN15903654	37	3	Yes	0	1	0	0	0	0	1	4	0	1	0	Absent	Absent	Absent	Absent	Absent	Absent	Absent	Absent	Absent
SAMN15946735	147	2	Yes	0	1	0	1	0	0	0	4	0	0	0	Absent	Absent	Absent	Absent	Absent	Absent	Absent	Present	Absent
SAMN15946737	147	2	Yes	0	1	0	1	0	0	0	4	0	0	0	Absent	Absent	Absent	Absent	Absent	Absent	Absent	Present	Absent
SAMN16085534	86	2	Yes	0	1	0	1	0	0	1	4	0	0	0	Absent	Present	Present	Present	Present	Present	Absent	Present	Absent
SAMN16093148	37	3	Yes	0	1	0	0	0	0	1	4	0	1	0	Absent	Absent	Absent	Absent	Absent	Absent	Present	Absent	Absent
SAMN16197931	25	2	Yes	0	1	0	1	0	0	1	4	0	0	0	Absent	Absent	Absent	Absent	Absent	Absent	Absent	Present	Absent
SAMN16246721	504	2	No	0	1	0	0	0	0	1	4	0	0	0	Absent	Absent	Absent	Absent	Absent	Present	Absent	Absent	Absent
SAMN16246926	258	3	Yes	0	1	0	1	0	0	1	4	0	0	0	Absent	Absent	Absent	Absent	Absent	Present	Absent	Absent	Absent
SAMN16386297	23	2	Yes	0	1	0	0	0	0	1	4	0	1	0	Present	Present	Present	Present	Present	Absent	Absent	Present	Absent
SAMN16418109	2667	2	Yes	0	1	0	1	0	0	1	4	0	0	0	Absent	Absent	Absent	Absent	Absent	Present	Present	Absent	Absent
SAMN16418314	2667	2	Yes	0	1	0	1	0	0	1	4	0	0	0	Absent	Absent	Absent	Absent	Absent	Present	Present	Absent	Absent
SAMN16604318	11	2	Yes	0	1	0	1	0	0	0	4	0	0	0	Absent	Present	Absent	Absent	Present	Present	Absent	Absent	Absent
SAMN16685805	323	2	Yes	0	1	0	2	0	2	1	4	0	0	0	Absent	Absent	Absent	Absent	Present	Absent	Absent	Absent	Absent
SAMN16685806	29	2	Yes	0	1	0	1	0	0	1	4	0	0	0	Absent	Absent	Absent	Absent	Absent	Absent	Absent	Present	Absent
SAMN16705163	493	2	Yes	0	1	0	1	0	2	1	4	0	0	0	Present	Absent	Present	Present	Present	Absent	Absent	Absent	Absent
SAMN16933269	101	2	Yes	0	1	0	0	0	0	1	4	0	0	0	Absent	Absent	Absent	Absent	Absent	Present	Absent	Absent	Absent
SAMN16933286	512	3	Yes	1	1	0	1	0	0	1	4	0	0	0	Absent	Absent	Absent	Absent	Absent	Present	Absent	Absent	Absent
SAMN16933289	101	3	Yes	0	1	0	0	0	0	1	4	0	0	0	Absent	Absent	Absent	Absent	Absent	Present	Absent	Absent	Absent
SAMN16933298	11	2	Yes	1	1	0	1	0	0	1	4	0	0	0	Absent	Absent	Absent	Absent	Absent	Present	Absent	Present	Absent
SAMN16933300	846	2	Yes	0	1	0	1	0	2	1	4	0	0	0	Absent	Absent	Absent	Absent	Absent	Present	Absent	Present	Absent
SAMN16933304	11	2	Yes	1	1	0	1	0	0	1	4	0	0	0	Absent	Absent	Absent	Absent	Absent	Present	Absent	Present	Absent
SAMN16933305	101	2	Yes	0	1	0	0	0	0	1	4	0	0	0	Absent	Absent	Absent	Absent	Absent	Present	Absent	Absent	Absent
SAMN17897699	1731	3	Yes	0	1	0	0	0	0	1	4	0	0	0	Absent	Absent	Absent	Absent	Absent	Absent	Absent	Present	Absent
SAMN17911762	231	2	Yes	0	1	0	0	0	0	1	4	0	0	0	Absent	Absent	Absent	Absent	Absent	Absent	Absent	Present	Absent
SAMN17911845	231	2	Yes	0	1	0	0	0	0	1	4	0	0	0	Absent	Absent	Absent	Absent	Absent	Absent	Absent	Present	Absent
SAMN17911903	231	2	Yes	0	1	0	0	0	0	1	4	0	0	0	Absent	Absent	Absent	Absent	Absent	Absent	Absent	Present	Absent
SAMN17912169	231	2	Yes	0	1	0	0	0	0	1	4	0	0	0	Absent	Absent	Absent	Absent	Absent	Absent	Absent	Present	Absent
SAMN17914336	16	2	Yes	0	1	0	1	0	0	1	4	0	0	0	Absent	Absent	Absent	Absent	Absent	Absent	Absent	Present	Absent
SAMN17915080	231	2	Yes	0	1	0	0	0	0	1	4	0	0	0	Absent	Absent	Absent	Absent	Absent	Absent	Absent	Present	Absent
SAMN17915099	231	2	Yes	0	1	0	0	0	0	1	4	0	0	0	Absent	Absent	Absent	Absent	Absent	Absent	Absent	Present	Absent
SAMN17915109	231	2	Yes	0	1	0	0	0	0	1	4	0	0	0	Absent	Absent	Absent	Absent	Absent	Absent	Absent	Present	Absent
SAMN17915140	35	2	Yes	0	1	0	1	0	2	1	4	0	0	0	Absent	Absent	Absent	Absent	Present	Absent	Absent	Present	Absent
SAMN17976248	412	3	Yes	0	1	0	0	0	2	1	4	0	1	0	Present	Present	Present	Present	Present	Absent	Present	Absent	Absent
SAMN18096031	14	4	No	0	1	0	0	1	0	1	4	0	0	0	Absent	Absent	Absent	Absent	Absent	Absent	Present	Present	Absent
SAMN18106513	65	1	No	0	1	0	0	0	0	1	4	0	0	0	Present	Present	Present	Present	Present	Absent	Absent	Absent	Absent
SAMN18160617	11	2	Yes	0	1	0	1	0	0	1	4	0	0	0	Absent	Absent	Absent	Absent	Absent	Absent	Absent	Absent	Absent
SAMN18478480	231	2	Yes	0	1	0	0	0	0	1	4	0	0	0	Absent	Absent	Absent	Absent	Absent	Absent	Absent	Present	Absent
SAMN18478563	231	2	Yes	0	1	0	0	0	0	1	4	0	0	0	Absent	Absent	Absent	Absent	Absent	Absent	Absent	Present	Absent
SAMN18478623	231	2	Yes	0	1	0	0	0	0	1	4	0	0	0	Absent	Absent	Absent	Absent	Absent	Absent	Absent	Present	Absent
SAMN18478625	35	2	Yes	0	1	0	1	0	2	1	4	0	0	0	Absent	Absent	Absent	Absent	Present	Absent	Absent	Present	Absent
SAMN24663454	11	2	Yes	0	1	0	1	0	0	1	4	1	0	0	Absent	Present	Absent	Absent	Present	Present	Absent	Absent	Absent
SAMN24664061	11	2	Yes	0	1	0	1	0	0	0	3	1	0	0	Present	Present	Present	Absent	Present	Present	Absent	Absent	Absent
SAMN24664090	1079	2	Yes	0	1	0	0	0	0	1	3	0	1	0	Absent	Absent	Absent	Absent	Absent	Present	Absent	Absent	Absent
SAMN24664235	11	2	Yes	0	1	0	1	0	0	1	2	0	0	0	Absent	Present	Present	Absent	Present	Present	Absent	Absent	Absent
SAMN24665246	309	2	Yes	0	1	0	1	0	0	1	4	3	1	0	Absent	Absent	Absent	Absent	Absent	Absent	Absent	Absent	Absent
SAMN24665686	4845	1	No	0	1	0	0	0	0	1	4	0	0	0	Absent	Absent	Absent	Absent	Absent	Absent	Absent	Absent	Absent
SAMN24665688	65	1	No	0	1	0	0	0	0	1	2	0	0	0	Present	Present	Absent	Absent	Present	Absent	Absent	Absent	Absent
SAMN24665690	11	2	Yes	0	1	0	1	0	0	0	4	1	0	0	Absent	Present	Absent	Absent	Absent	Present	Absent	Absent	Absent
SAMN24665694	11	2	Yes	0	1	0	1	0	0	0	3	1	0	0	Absent	Present	Absent	Absent	Absent	Present	Absent	Absent	Absent
SAMN24665696	11	2	Yes	0	1	0	1	0	0	1	1	0	0	0	Absent	Present	Present	Absent	Present	Present	Absent	Absent	Absent
SAMN24665699	11	2	Yes	0	1	0	1	0	0	1	2	0	0	0	Absent	Present	Absent	Absent	Present	Present	Absent	Absent	Absent
SAMN24665827	11	2	Yes	0	1	0	1	0	0	1	2	0	0	0	Absent	Present	Absent	Absent	Present	Present	Absent	Absent	Absent
SAMN24667378	11	2	Yes	0	1	0	1	0	0	1	3	0	0	0	Absent	Absent	Absent	Absent	Absent	Present	Absent	Absent	Absent
SAMN24667379	11	2	Yes	0	1	0	1	0	0	1	1	0	0	0	Absent	Present	Absent	Absent	Present	Present	Absent	Absent	Absent
SAMN24667606	11	2	Yes	0	1	0	1	0	0	1	2	0	0	0	Absent	Present	Absent	Absent	Present	Present	Absent	Absent	Absent
SAMN24667607	11	2	Yes	0	1	0	1	0	0	1	2	0	0	0	Absent	Present	Absent	Absent	Absent	Present	Absent	Absent	Absent
SAMN24667608	11	2	Yes	0	1	0	1	0	0	1	3	1	0	0	Absent	Present	Absent	Absent	Present	Present	Absent	Absent	Absent
SAMN24667609	14	3	Yes	1	1	0	0	1	0	1	3	0	0	0	Absent	Absent	Absent	Absent	Absent	Absent	Absent	Absent	Absent
SAMN24667610	11	2	Yes	0	1	0	1	0	0	1	2	0	0	0	Absent	Present	Absent	Absent	Present	Present	Absent	Absent	Absent
SAMN24668372	15	3	Yes	0	2	0	0	1	0	1	3	0	0	0	Absent	Absent	Absent	Absent	Absent	Present	Absent	Absent	Absent
SAMN24668373	15	3	Yes	0	2	0	0	1	0	1	3	0	0	0	Absent	Absent	Absent	Absent	Absent	Present	Absent	Absent	Absent
SAMN24669134	11	2	Yes	0	1	0	1	0	0	0	2	0	0	0	Absent	Present	Absent	Absent	Present	Present	Absent	Absent	Absent
SAMN24669135	11	2	Yes	0	1	0	1	0	0	1	2	0	0	0	Present	Present	Absent	Absent	Present	Present	Absent	Absent	Absent
SAMN24669136	11	2	Yes	0	1	0	1	0	0	1	3	1	0	0	Absent	Present	Absent	Absent	Present	Present	Absent	Absent	Absent
SAMN24669138	11	2	Yes	0	1	0	1	0	0	1	2	0	0	0	Absent	Present	Absent	Absent	Present	Present	Absent	Absent	Absent
SAMN24669140	15	3	Yes	0	2	0	0	1	0	1	2	0	0	0	Absent	Absent	Absent	Absent	Absent	Present	Absent	Present	Absent
SAMN24669141	29	2	Yes	0	1	0	1	0	0	1	3	0	0	0	Absent	Absent	Absent	Absent	Absent	Absent	Absent	Absent	Present

## Sheet: Sheet2
	IROB	IUCA	RMPA
SAMN02820977	-1	-1	-1				SAMN02820977	Absent	Absent	Absent
SAMN04087461	-1	-1	-1				SAMN04087461	Absent	Absent	Absent
SAMN04087462	-1	-1	-1				SAMN06437491	Absent	Absent	Absent
SAMN04087463	-1	-1	-1				SAMN15816123	Present	Present	Absent
SAMN06109054	-1	-1	-1				SAMN07503096	Absent	Absent	Absent
SAMN06437491	-1	-1	-1				SAMN16933289	Absent	Absent	Absent
SAMN06438459	-1	-1	-1				SAMN06109054	Absent	Absent	Absent
SAMN07503096	-1	-1	-1				SAMN06438459	Absent	Absent	Absent
SAMN14168397	-1	-1	-1				SAMN04087463	Absent	Absent	Absent
SAMN15816123	1	1	-1				SAMN04087462	Absent	Absent	Absent
SAMN16705163	1	-1	1				SAMN16705163	Present	Absent	Present
SAMN16933289	-1	-1	-1				SAMN14168397	Absent	Absent	Absent
