# Supplementary material for: Identification and Comparative Genomic Analysis of Type VI Secretion Systems and Effectors in Klebsiella pneumoniae
Source: Front Microbiol. 2022 May 12;13:853744. doi: 10.3389/fmicb.2022.853744 (PMC9134191; doi:10.3389/fmicb.2022.853744)
Supplement: Supplementary file 6 [file Table_3.XLSX]

## Sheet: Sheet1
Strains	Plasmid	T6SS gene
SAMN08378686	NZ_CP026135.1	TssH
SAMN02603941	NC_009649.1	TssH
SAMN02885365	NZ_CP008930.1	TssH
SAMN03024585	NZ_CP018675.1	TssH
SAMN03024610	NZ_CP011577.1	TssH
SAMN03067424	NZ_CP010393.1	TssH
SAMN03996301	NZ_CP014121.1	TssH
SAMN04008892	NZ_CP012567.1	TssH
SAMN05149976	NZ_CP015823.1	TssH
SAMN05412453	NZ_CP018441.1	TssH
SAMN05412457	NZ_CP018693.1	TssH
SAMN05412811	NZ_CP018365.1	TssH
SAMN06112197	NZ_CP024193.1	TssH
SAMN06112200	NZ_LR890723.1	TssH
SAMN06112204	NZ_LR890231.1	TssH
SAMN06112206	NZ_LR890711.1	TssH
SAMN06112222	NZ_LR890205.1	TssH
SAMN06112228	NZ_LR890385.1	TssH
SAMN06173549	NZ_CP018886.1	TssH
SAMN06437491	NZ_CP021544.1	TssH
SAMN07312490	NZ_CP023947.1	TssH
SAMN07421000	NZ_CP022926.1	TssH
SAMN07421004	NZ_CP022923.1	TssH
SAMN07421005	NZ_CP022920.1	TssH
SAMN07421006	NZ_CP022917.1	TssH
SAMN07452764	NZ_CP022692.2	TssH
SAMN07503088	NZ_CP025009.1	TssH
SAMN07503096	NZ_CP025006.1	TssH
SAMN07738870	NZ_LR890292.1	TssH
SAMN08022168	NZ_CP024875.1	TssH
SAMN08380930	NZ_CP026151.1	TssH
SAMN10956433	NZ_CP036188.1	TssH
SAMN10963497	NZ_CP036337.1	TssH
SAMN11105635	NZ_CP037929.1	TssH
SAMN12307651	NZ_CP041949.1	TssH
SAMN12877722	NZ_CP045194.1	TssH
SAMN14168397	NZ_CP049720.1	TssH
SAMN14168398	NZ_CP049717.1	TssH
SAMN14402321	NZ_CP058941.1	TssH
SAMN14402356	NZ_CP053767.1	TssH
SAMN14421540	NZ_CP050374.1	TssH
SAMN14421541	NZ_CP050379.1	TssH
SAMN14770898	NZ_CP053036.1	TssH
SAMN16246926	NZ_CP069047.1	TssH
SAMN16685805	NZ_CP065173.1	TssH
SAMN16685806	NZ_CP065168.1	TssH
SAMN16933286	NZ_CP070562.1	TssH
SAMN16933298	NZ_CP070577.1	TssH
SAMN16933300	NZ_CP070582.1	TssH
SAMN16933304	NZ_CP070595.1	TssH
SAMN17914336	NZ_CP070436.1	TssH
SAMN03024590	NZ_CP011623.1	TssH
SAMN09912217	NZ_CP031851.1	TssH
SAMN16685805	NZ_CP065174.1	PAAR
