# Supplementary material for: Identification and Comparative Genomic Analysis of Type VI Secretion Systems and Effectors in Klebsiella pneumoniae
Source: Front Microbiol. 2022 May 12;13:853744. doi: 10.3389/fmicb.2022.853744 (PMC9134191; doi:10.3389/fmicb.2022.853744)
Supplement: Supplementary file 7 [file Table_4.XLSX]

## Sheet: Sheet1
Biosample	Protein	Identifier	Type
SAMN02603941	ABR80240.1	1	Tde
SAMN02603941	ABR80420.1	1	Tde
SAMN02885365	AIT04378.1	1	Tde
SAMN03024585	APP24133.1	1	Tde
SAMN03024610	AKK84503.1	1	Tde
SAMN03067424	AJB79039.1	1	Tde
SAMN03996301	AVG03059.1	1	Tde
SAMN05149976	AOD07958.1	1	Tde
SAMN05412453	APM67809.1	1	Tde
SAMN05412457	APP44340.1	1	Tde
SAMN05412811	APM56635.1	1	Tde
SAMN06019523	AXU00411.1	1	Tde
SAMN06112197	ATQ27060.1	1	Tde
SAMN06173549	AUX60137.1	1	Tde
SAMN06438459	ART03136.1	1	Tde
SAMN08378686	QAW65040.1	1	Tde
SAMN08378909	QAW70752.1	1	Tde
SAMN08380930	QAW87462.1	1	Tde
SAMN08380933	QAX18656.1	1	Tde
SAMN08605586	QKE18031.1	1	Tde
SAMN11246288	QIJ17686.1	1	Tde
SAMN11246289	QIJ23290.1	1	Tde
SAMN11246291	QIJ38390.1	1	Tde
SAMN14168397	QLI17102.1	1	Tde
SAMN14168398	QLI11589.1	1	Tde
SAMN16933286	QSB98272.1	1	Tde
SAMN16933298	QSC16555.1	1	Tde
SAMN16933304	QSC32028.1	1	Tde
SAMN24667609	ORF04937	1	Tde
SAMN24664061	ORF04410	2	Tde
SAMN24664090	ORF05068	2	Tde
SAMN24664235	ORF04221	2	Tde
SAMN24665246	ORF02210	2	Tde
SAMN24665686	ORF01723	2	Tde
SAMN24665688	ORF04668	2	Tde
SAMN24665696	ORF02904	2	Tde
SAMN24667378	ORF02769	2	Tde
SAMN24667379	ORF02575	2	Tde
SAMN24667606	ORF02444	2	Tde
SAMN24667607	ORF02461	2	Tde
SAMN24667608	ORF02448	2	Tde
SAMN24667609	ORF01186	2	Tde
SAMN24665690	ORF03823	2	Tde
SAMN24665694	ORF03928	2	Tde
SAMN24667610	ORF02323	2	Tde
SAMN24665699	ORF02253	2	Tde
SAMN24665827	ORF02602	2	Tde
SAMN24663454	ORF04236	2	Tde
SAMN24668372	ORF04179	2	Tde
SAMN24668372	ORF01306	2	Tde
SAMN24668373	ORF04141	2	Tde
SAMN24668373	ORF00566	2	Tde
SAMN24669134	ORF03813	2	Tde
SAMN24669135	ORF03539	2	Tde
SAMN24669136	ORF04757	2	Tde
SAMN24669138	ORF04106	2	Tde
SAMN24669140	ORF04449	2	Tde
SAMN24669140	ORF00920	2	Tde
SAMN24669141	ORF03735	2	Tde
SAMD00060934	BAH62155.1	2	Tde
SAMEA3283117	CDO13212.1	2	Tde
SAMN02152539	AHI34713.1	2	Tde
SAMN02602959	AEW59929.1	2	Tde
SAMN02603941	ABR75933.1	2	Tde
SAMN02649400	AIX00956.1	2	Tde
SAMN02777842	AIJ43558.1	2	Tde
SAMN02820977	AIX77857.1	2	Tde
SAMN02885365	AIT02272.1	2	Tde
SAMN03024573	APB50252.1	2	Tde
SAMN03024576	APP22545.1	2	Tde
SAMN03024585	APP28018.1	2	Tde
SAMN03024590	AKL28129.1	2	Tde
SAMN03024610	AKK89085.1	2	Tde
SAMN03067424	AJB77459.1	2	Tde
SAMN03770912	AOZ36884.1	2	Tde
SAMN03996301	AVG06660.1	2	Tde
SAMN04008891	AOM88958.1	2	Tde
SAMN04008892	AOM97622.1	2	Tde
SAMN04008893	AOM98859.1	2	Tde
SAMN04044480	ALH85477.1	2	Tde
SAMN04087461	AMV53160.1	2	Tde
SAMN04087462	AMV58328.1	2	Tde
SAMN04087463	AOR91334.1	2	Tde
SAMN04244588	ATU16777.1	2	Tde
SAMN04377968	AMA29192.1	2	Tde
SAMN04377969	AMA24017.1	2	Tde
SAMN04421276	AMA16260.1	2	Tde
SAMN04917370	ANE71616.1	2	Tde
SAMN05149976	AOD07085.1	2	Tde
SAMN05231873	AUC28838.1	2	Tde
SAMN05231874	ATU13111.1	2	Tde
SAMN05412444	APD45789.1	2	Tde
SAMN05412452	APQ27798.1	2	Tde
SAMN05412453	APM66253.1	2	Tde
SAMN05412455	APM71961.1	2	Tde
SAMN05412456	APM77581.1	2	Tde
SAMN05412457	APP42831.1	2	Tde
SAMN05412458	APP36749.1	2	Tde
SAMN05412459	APP48341.1	2	Tde
SAMN05412796	APU36673.1	2	Tde
SAMN05412797	APP54211.1	2	Tde
SAMN05412802	APP60079.1	2	Tde
SAMN05412803	APP65947.1	2	Tde
SAMN05412804	APP71814.1	2	Tde
SAMN05412805	APM45042.1	2	Tde
SAMN05412811	APM54909.1	2	Tde
SAMN05908511	AVO15802.1	2	Tde
SAMN05928542	QRM64154.1	2	Tde
SAMN05928590	AUY64496.1	2	Tde
SAMN06019523	AXU04030.1	2	Tde
SAMN06109054	WP_004143010.1	2	Tde
SAMN06112194	WP_004143010.1	2	Tde
SAMN06112197	ATQ25344.1	2	Tde
SAMN06112200	WP_004143010.1	2	Tde
SAMN06112204	WP_004143010.1	2	Tde
SAMN06112206	WP_201560483.1	2	Tde
SAMN06112222	WP_004143010.1	2	Tde
SAMN06112228	WP_004143010.1	2	Tde
SAMN06173548	AUX51612.1	2	Tde
SAMN06173549	AUX57301.1	2	Tde
SAMN06200334	ARV41388.1	2	Tde
SAMN06437491	ART10529.1	2	Tde
SAMN06438459	ART01769.1	2	Tde
SAMN07312490	ATM63582.1	2	Tde
SAMN07421000	AYD35905.1	2	Tde
SAMN07421004	AYD30646.1	2	Tde
SAMN07421005	AYC90383.1	2	Tde
SAMN07421006	AYC85074.1	2	Tde
SAMN07452764	AST75773.1	2	Tde
SAMN07484315	ASV91051.1	2	Tde
SAMN07503088	AUA06188.1	2	Tde
SAMN07503096	AUA00653.1	2	Tde
SAMN07508215	ASV24581.1	2	Tde
SAMN07572687	QBH42257.1	2	Tde
SAMN07602587	AWR55118.1	2	Tde
SAMN07672549	WP_004143010.1	2	Tde
SAMN07738870	WP_004143010.1	2	Tde
SAMN07811429	AZL02521.1	2	Tde
SAMN08022168	AVT89014.1	2	Tde
SAMN08026708	AVT93336.1	2	Tde
SAMN08135572	AVI90751.1	2	Tde
SAMN08378650	AXK98390.1	2	Tde
SAMN08378686	QAW63182.1	2	Tde
SAMN08378909	QAW68949.1	2	Tde
SAMN08379292	QAW74604.1	2	Tde
SAMN08380929	QAW80108.1	2	Tde
SAMN08380930	QAW85714.1	2	Tde
SAMN08380932	QAX01843.1	2	Tde
SAMN08380933	QAX17139.1	2	Tde
SAMN08380935	QAX22168.1	2	Tde
SAMN08380938	QAX06942.1	2	Tde
SAMN08380941	QAX11896.1	2	Tde
SAMN08389138	QBH60740.1	2	Tde
SAMN08391417	AWG13769.1	2	Tde
SAMN08582315	AVK69425.1	2	Tde
SAMN08605586	QKE16498.1	2	Tde
SAMN08915824	QPA11923.1	2	Tde
SAMN09279554	AXR52067.1	2	Tde
SAMN09638204	AXF26207.1	2	Tde
SAMN09692822	QBA61903.1	2	Tde
SAMN09912217	QCC82407.1	2	Tde
SAMN09977093	QDA43790.1	2	Tde
SAMN09988182	QHC41651.1	2	Tde
SAMN10107914	QQL40253.1	2	Tde
SAMN10390469	QIH88280.1	2	Tde
SAMN10433884	QDF92737.1	2	Tde
SAMN10434199	QDF86993.1	2	Tde
SAMN10439690	AZG93067.1	2	Tde
SAMN10439712	AZG82794.1	2	Tde
SAMN10473953	AZH21864.1	2	Tde
SAMN10497376	AZK57132.1	2	Tde
SAMN10531975	QAZ98863.1	2	Tde
SAMN10662038	AZV16083.1	2	Tde
SAMN10721859	QFU51527.1	2	Tde
SAMN10724437	QFU55501.1	2	Tde
SAMN10740431	QFU60223.1	2	Tde
SAMN10740630	QFU70782.1	2	Tde
SAMN10956433	QBF98528.1	2	Tde
SAMN10956502	QBG01557.1	2	Tde
SAMN10963497	QBH08331.1	2	Tde
SAMN10986063	WP_004143010.1	2	Tde
SAMN11047257	QCQ06765.1	2	Tde
SAMN11054834	QCH20010.1	2	Tde
SAMN11105635	QHG06399.1	2	Tde
SAMN11246288	QIJ16004.1	2	Tde
SAMN11246289	QIJ21611.1	2	Tde
SAMN11246290	QIJ07155.1	2	Tde
SAMN11246291	QIJ36728.1	2	Tde
SAMN11270035	QOE70234.1	2	Tde
SAMN11602135	WP_004143010.1	2	Tde
SAMN11634268	WP_004143010.1	2	Tde
SAMN11793565	QCU84002.1	2	Tde
SAMN11835544	QCX06200.1	2	Tde
SAMN12085403	QEO72098.1	2	Tde
SAMN12228410	QEX43686.1	2	Tde
SAMN12307651	QGQ11380.1	2	Tde
SAMN12559024	QIF53935.1	2	Tde
SAMN12813532	QEW93163.1	2	Tde
SAMN12877722	WP_023302225.1	2	Tde
SAMN13161584	QGA62631.1	2	Tde
SAMN13503954	QHJ20320.1	2	Tde
SAMN13503956	QHJ15243.1	2	Tde
SAMN13663554	QHB97663.1	2	Tde
SAMN13978114	QIA10920.1	2	Tde
SAMN14132403	QID69232.1	2	Tde
SAMN14168397	QLI15526.1	2	Tde
SAMN14168398	QLI10031.1	2	Tde
SAMN14333445	QLI20983.1	2	Tde
SAMN14333446	QLI26461.1	2	Tde
SAMN14333447	QLI31828.1	2	Tde
SAMN14402321	QSI35133.1	2	Tde
SAMN14402333	QOQ43591.1	2	Tde
SAMN14402336	QOQ46293.1	2	Tde
SAMN14402341	QLF58018.1	2	Tde
SAMN14402356	QLF65481.1	2	Tde
SAMN14411773	QOY10640.1	2	Tde
SAMN14411774	QOY04894.1	2	Tde
SAMN14411775	QOX99166.1	2	Tde
SAMN14411776	QOX93413.1	2	Tde
SAMN14421539	QIR46473.1	2	Tde
SAMN14421540	QIR49191.1	2	Tde
SAMN14421541	QIR54542.1	2	Tde
SAMN14482422	QIV51729.1	2	Tde
SAMN14770898	QNR17656.1	2	Tde
SAMN15052358	QTO11886.1	2	Tde
SAMN15186437	QKT88350.1	2	Tde
SAMN15186439	QKT77174.1	2	Tde
SAMN15186440	QKT32498.1	2	Tde
SAMN15186441	QKT43674.1	2	Tde
SAMN15186442	QKT71587.1	2	Tde
SAMN15186445	QKT49251.1	2	Tde
SAMN15186446	QKT54829.1	2	Tde
SAMN15816123	QNK94041.1	2	Tde
SAMN15903654	QNN13153.1	2	Tde
SAMN15946735	WP_032432667.1	2	Tde
SAMN15946737	WP_032432667.1	2	Tde
SAMN16085534	QOC39428.1	2	Tde
SAMN16093148	QOC82796.1	2	Tde
SAMN16197931	QOD76636.1	2	Tde
SAMN16246721	QOK33878.1	2	Tde
SAMN16246926	QRC82037.1	2	Tde
SAMN16386297	QOT93150.1	2	Tde
SAMN16418109	QOX12230.1	2	Tde
SAMN16418314	QOR78468.1	2	Tde
SAMN16604318	QOY80576.1	2	Tde
SAMN16685805	QPJ10513.1	2	Tde
SAMN16685806	QPJ16075.1	2	Tde
SAMN16705163	QPW31946.1	2	Tde
SAMN16933269	QSB66000.1	2	Tde
SAMN16933286	QSC01810.1	2	Tde
SAMN16933289	QSC08154.1	2	Tde
SAMN16933298	QSC20207.1	2	Tde
SAMN16933300	QSC23372.1	2	Tde
SAMN16933304	QSC33482.1	2	Tde
SAMN16933305	QSC41016.1	2	Tde
SAMN17897699	QSN69941.1	2	Tde
SAMN17911762	QSA22154.1	2	Tde
SAMN17911845	QSA27295.1	2	Tde
SAMN17911903	QSA32432.1	2	Tde
SAMN17912169	QSA42789.1	2	Tde
SAMN17914336	QSA47972.1	2	Tde
SAMN17915080	QSA58675.1	2	Tde
SAMN17915099	QSA63796.1	2	Tde
SAMN17915109	QSA74152.1	2	Tde
SAMN17915140	QSA79257.1	2	Tde
SAMN17976248	QSF15156.1	2	Tde
SAMN18096031	QSQ02600.1	2	Tde
SAMN18106513	QST09926.1	2	Tde
SAMN18160617	WP_004143010.1	2	Tde
SAMN18478480	QTL29841.1	2	Tde
SAMN18478563	QTL19567.1	2	Tde
SAMN18478623	QTL24701.1	2	Tde
SAMN18478625	QTL14477.1	2	Tde
SAMN02603941	ABR80064.1	3	Tde
SAMN24664061	ORF02753	4	Tle
SAMN24664235	ORF02706	4	Tle
SAMN24665246	ORF00702	4	Tle
SAMN24665696	ORF03008	4	Tle
SAMN24667378	ORF02874	4	Tle
SAMN24667379	ORF02816	4	Tle
SAMN24667606	ORF02547	4	Tle
SAMN24667607	ORF02786	4	Tle
SAMN24667608	ORF02490	4	Tle
SAMN24665690	ORF03005	4	Tle
SAMN24665694	ORF03002	4	Tle
SAMN24667610	ORF02422	4	Tle
SAMN24665699	ORF04566	4	Tle
SAMN24665827	ORF04689	4	Tle
SAMN24663454	ORF02488	4	Tle
SAMN24669134	ORF02240	4	Tle
SAMN24669135	ORF01905	4	Tle
SAMN24669136	ORF02099	4	Tle
SAMN24669138	ORF02875	4	Tle
SAMN24669141	ORF02053	4	Tle
SAMN02152539	AHI35817.1	4	Tle
SAMN02602959	AEW61008.1	4	Tle
SAMN02602959	AEW61009.1	4	Tle
SAMN02649400	AIX00030.1	4	Tle
SAMN02777842	AIJ39694.1	4	Tle
SAMN02820977	AIX78935.1	4	Tle
SAMN03024590	AKL32024.1	4	Tle
SAMN03024610	AKK85091.1	4	Tle
SAMN03067424	AJB76408.1	4	Tle
SAMN03770912	AOZ35983.1	4	Tle
SAMN04008892	AOM96644.1	4	Tle
SAMN04008893	AOM99832.1	4	Tle
SAMN04087463	AOR90378.1	4	Tle
SAMN04244588	ATU15888.1	4	Tle
SAMN04377969	AMA24857.1	4	Tle
SAMN04917370	ANE70727.1	4	Tle
SAMN05149976	AOD03012.1	4	Tle
SAMN05412444	APD44875.1	4	Tle
SAMN05412453	APM65247.1	4	Tle
SAMN05412796	APU35770.1	4	Tle
SAMN05412805	APM44165.1	4	Tle
SAMN05412811	APM53843.1	4	Tle
SAMN05908511	AVO16691.1	4	Tle
SAMN06019523	AXU03191.1	4	Tle
SAMN06109054	WP_004151601.1	4	Tle
SAMN06112197	ATQ24383.1	4	Tle
SAMN06112200	WP_040184059.1	4	Tle
SAMN06112200	WP_040184062.1	4	Tle
SAMN06112204	WP_040184059.1	4	Tle
SAMN06112204	WP_040184062.1	4	Tle
SAMN06112206	WP_004224376.1	4	Tle
SAMN06112222	WP_040184059.1	4	Tle
SAMN06112222	WP_040184062.1	4	Tle
SAMN06112228	WP_040184059.1	4	Tle
SAMN06112228	WP_040184062.1	4	Tle
SAMN07312490	ATM64519.1	4	Tle
SAMN07421000	AYD35026.1	4	Tle
SAMN07421000	AYD35022.1	4	Tle
SAMN07421004	AYD29761.1	4	Tle
SAMN07421005	AYC89496.1	4	Tle
SAMN07421005	AYC89492.1	4	Tle
SAMN07421006	AYC84188.1	4	Tle
SAMN07421006	AYC84184.1	4	Tle
SAMN07452764	AST74705.1	4	Tle
SAMN07484315	ASV90012.1	4	Tle
SAMN07503088	AUA05120.1	4	Tle
SAMN07503096	ATZ99608.1	4	Tle
SAMN07508215	ASV23569.1	4	Tle
SAMN07602587	AWR54174.1	4	Tle
SAMN07672549	WP_004151601.1	4	Tle
SAMN08026708	AVT94227.1	4	Tle
SAMN08378650	AXK97367.1	4	Tle
SAMN08378686	QAW62164.1	4	Tle
SAMN08378909	QAW67922.1	4	Tle
SAMN08379292	QAW73580.1	4	Tle
SAMN08380929	QAW79118.1	4	Tle
SAMN08380930	QAW84686.1	4	Tle
SAMN08380932	QAX01010.1	4	Tle
SAMN08380935	QAX21287.1	4	Tle
SAMN08380938	QAX06033.1	4	Tle
SAMN08391417	AWG12934.1	4	Tle
SAMN08391417	AWG12930.1	4	Tle
SAMN09279554	AXR53080.1	4	Tle
SAMN09638204	AXF30041.1	4	Tle
SAMN09692822	QBA60869.1	4	Tle
SAMN09977093	QDA42711.1	4	Tle
SAMN09988182	QHC40609.1	4	Tle
SAMN10107914	QQL41158.1	4	Tle
SAMN10433884	QDF91674.1	4	Tle
SAMN10434199	QDF85968.1	4	Tle
SAMN10473953	AZH20802.1	4	Tle
SAMN10497376	AZK56139.1	4	Tle
SAMN10662038	AZV15118.1	4	Tle
SAMN10721859	QFU52333.1	4	Tle
SAMN10740431	QFU61107.1	4	Tle
SAMN10986063	WP_228716988.1	4	Tle
SAMN11105635	QHG05411.1	4	Tle
SAMN11246288	QIJ15097.1	4	Tle
SAMN11246289	QIJ20704.1	4	Tle
SAMN11246290	QIJ08065.1	4	Tle
SAMN11246291	QIJ35819.1	4	Tle
SAMN11602135	WP_004151601.1	4	Tle
SAMN11634268	WP_004151601.1	4	Tle
SAMN11835544	QCX07127.1	4	Tle
SAMN12085403	QEO71271.1	4	Tle
SAMN12228410	QEX42629.1	4	Tle
SAMN12307651	QGQ10359.1	4	Tle
SAMN12559024	QIF52946.1	4	Tle
SAMN12813532	QEW92115.1	4	Tle
SAMN12877722	WP_021440007.1	4	Tle
SAMN13161584	QGA61813.1	4	Tle
SAMN13663554	QHB96734.1	4	Tle
SAMN14402321	QSI38898.1	4	Tle
SAMN14402333	QOQ42659.1	4	Tle
SAMN15052358	QTO10948.1	4	Tle
SAMN15186437	QKT87331.1	4	Tle
SAMN15186439	QKT76156.1	4	Tle
SAMN15186440	QKT31480.1	4	Tle
SAMN15186441	QKT42657.1	4	Tle
SAMN15186442	QKT70567.1	4	Tle
SAMN15186445	QKT48231.1	4	Tle
SAMN15186446	QKT53811.1	4	Tle
SAMN15946735	WP_032432956.1	4	Tle
SAMN15946737	WP_032432956.1	4	Tle
SAMN16085534	QOC40248.1	4	Tle
SAMN16197931	QOD75757.1	4	Tle
SAMN16246926	QRC81083.1	4	Tle
SAMN16418109	QOX11305.1	4	Tle
SAMN16418314	QOR77544.1	4	Tle
SAMN16604318	QOY79622.1	4	Tle
SAMN16685805	QPJ09582.1	4	Tle
SAMN16685805	QPJ09588.1	4	Tle
SAMN16685806	QPJ15114.1	4	Tle
SAMN16705163	QPW35766.1	4	Tle
SAMN16933286	QSC02780.1	4	Tle
SAMN16933298	QSC21160.1	4	Tle
SAMN16933300	QSC22433.1	4	Tle
SAMN16933304	QSC32530.1	4	Tle
SAMN17914336	QSA47011.1	4	Tle
SAMN17915140	QSA78392.1	4	Tle
SAMN18160617	WP_004151601.1	4	Tle
SAMN18478625	QTL13612.1	4	Tle
SAMN24667609	ORF01883	5	Tle
SAMN24668372	ORF01690	5	Tle
SAMN24668373	ORF01039	5	Tle
SAMN24669140	ORF01147	5	Tle
SAMN02885365	AIT00153.1	5	Tle
SAMN03024590	AKL30259.1	5	Tle
SAMN04044480	ALH87553.1	5	Tle
SAMN04421276	AMA18375.1	5	Tle
SAMN05928542	QRM66894.1	5	Tle
SAMN06112194	WP_004181145.1	5	Tle
SAMN06437491	ART13231.1	5	Tle
SAMN08022168	AVT91122.1	5	Tle
SAMN08380941	QAX09293.1	5	Tle
SAMN10439690	AZG90367.1	5	Tle
SAMN10439712	AZG80094.1	5	Tle
SAMN10956433	QBF95817.1	5	Tle
SAMN10963497	QBH10416.1	5	Tle
SAMN11793565	QCU86003.1	5	Tle
SAMN14402341	QLF60053.1	5	Tle
SAMN14402356	QLF62741.1	5	Tle
SAMN14421541	QIR57166.1	5	Tle
SAMN14770898	QNR15029.1	5	Tle
SAMN18096031	QSQ04605.1	5	Tle
SAMEA3283117	CDO15123.1	6	Tle
SAMEA3283117	CDO15124.1	6	Tle
SAMEA3283117	CDO15120.1	6	Tle
SAMN06112200	WP_223329318.1	6	Tle
SAMN06112200	WP_040148337.1	6	Tle
SAMN06112204	WP_223329318.1	6	Tle
SAMN06112204	WP_040148337.1	6	Tle
SAMN06112222	WP_223329318.1	6	Tle
SAMN06112222	WP_040148337.1	6	Tle
SAMN06112228	WP_223329318.1	6	Tle
SAMN06112228	WP_040148337.1	6	Tle
SAMN07738870	WP_227660891.1	6	Tle
SAMN07738870	WP_049110358.1	6	Tle
SAMN08380935	QAX20442.1	6	Tle
SAMN08380935	QAX20438.1	6	Tle
SAMN10721859	QFU48547.1	6	Tle
SAMN10721859	QFU48551.1	6	Tle
SAMN10986063	WP_228717002.1	6	Tle
SAMN10986063	WP_048332882.1	6	Tle
SAMN12085403	QEO70514.1	6	Tle
SAMN12085403	QEO70512.1	6	Tle
SAMN16685805	QPJ13452.1	6	Tle
SAMN16685805	QPJ13449.1	6	Tle
SAMN16705163	QPW34944.1	6	Tle
SAMN16705163	QPW34941.1	6	Tle
SAMN16933300	QSC26299.1	6	Tle
SAMN16933300	QSC26296.1	6	Tle
SAMN17915140	QSA82215.1	6	Tle
SAMN17915140	QSA82213.1	6	Tle
SAMN17976248	QSF18046.1	6	Tle
SAMN17976248	QSF18042.1	6	Tle
SAMN18478625	QTL17435.1	6	Tle
SAMN18478625	QTL17433.1	6	Tle
SAMN24664090	ORF04648	7	Tse
SAMN24664235	ORF04288	7	Tse
SAMN24665246	ORF00458	7	Tse
SAMN24665686	ORF02414	7	Tse
SAMN24665688	ORF02953	7	Tse
SAMN24665696	ORF04825	7	Tse
SAMN24667378	ORF04520	7	Tse
SAMN24667379	ORF04588	7	Tse
SAMN24667606	ORF04520	7	Tse
SAMN24667607	ORF04497	7	Tse
SAMN24667608	ORF04246	7	Tse
SAMN24667609	ORF03472	7	Tse
SAMN24667610	ORF04343	7	Tse
SAMN24665699	ORF04283	7	Tse
SAMN24665827	ORF04307	7	Tse
SAMN24663454	ORF04365	7	Tse
SAMN24668372	ORF03912	7	Tse
SAMN24668373	ORF03845	7	Tse
SAMN24669135	ORF04508	7	Tse
SAMN24669136	ORF03996	7	Tse
SAMN24669138	ORF04232	7	Tse
SAMN24669140	ORF04121	7	Tse
SAMN24669141	ORF02305	7	Tse
SAMEA3283117	CDO14046.1	7	Tse
SAMN02152539	AHI35522.1	7	Tse
SAMN02602959	AEW60730.1	7	Tse
SAMN02603941	ABR76585.1	7	Tse
SAMN02649400	AIX00228.1	7	Tse
SAMN02777842	AIJ39431.1	7	Tse
SAMN02820977	AIX78669.1	7	Tse
SAMN02885365	AIT02935.1	7	Tse
SAMN03024573	APB49582.1	7	Tse
SAMN03024576	APP23322.1	7	Tse
SAMN03024585	APP28660.1	7	Tse
SAMN03024590	AKL27431.1	7	Tse
SAMN03024610	AKK84838.1	7	Tse
SAMN03067424	AJB76740.1	7	Tse
SAMN03996301	AVG05973.1	7	Tse
SAMN04008891	AOM88256.1	7	Tse
SAMN04008892	AOM96917.1	7	Tse
SAMN04008893	AOM99559.1	7	Tse
SAMN04044480	ALH84818.1	7	Tse
SAMN04087461	AMV52423.1	7	Tse
SAMN04087462	AMV57581.1	7	Tse
SAMN04244588	ATU16072.1	7	Tse
SAMN04377968	AMA29909.1	7	Tse
SAMN04377969	AMA24664.1	7	Tse
SAMN04421276	AMA15558.1	7	Tse
SAMN05149976	AOD02682.1	7	Tse
SAMN05231873	AUC29570.1	7	Tse
SAMN05231874	ATU13803.1	7	Tse
SAMN05412452	APQ27004.1	7	Tse
SAMN05412453	APM65516.1	7	Tse
SAMN05412455	APM71167.1	7	Tse
SAMN05412456	APM76787.1	7	Tse
SAMN05412457	APP42097.1	7	Tse
SAMN05412805	APM44428.1	7	Tse
SAMN05412811	APM54130.1	7	Tse
SAMN05928542	QRM64813.1	7	Tse
SAMN05928590	AUY65232.1	7	Tse
SAMN06019523	AXU03385.1	7	Tse
SAMN06109054	WP_004140512.1	7	Tse
SAMN06112194	WP_004179357.1	7	Tse
SAMN06112197	ATQ24659.1	7	Tse
SAMN06112200	WP_004140512.1	7	Tse
SAMN06112204	WP_004140512.1	7	Tse
SAMN06112206	WP_004179357.1	7	Tse
SAMN06112222	WP_004140512.1	7	Tse
SAMN06112228	WP_004140512.1	7	Tse
SAMN06173548	AUX50881.1	7	Tse
SAMN06173549	AUX58024.1	7	Tse
SAMN06200334	ARV40660.1	7	Tse
SAMN06437491	ART11170.1	7	Tse
SAMN06438459	ART02526.1	7	Tse
SAMN07312490	ATM64253.1	7	Tse
SAMN07421000	AYD35205.1	7	Tse
SAMN07421004	AYD29937.1	7	Tse
SAMN07421005	AYC89675.1	7	Tse
SAMN07421006	AYC84366.1	7	Tse
SAMN07452764	AST75026.1	7	Tse
SAMN07484315	ASV90317.1	7	Tse
SAMN07503088	AUA05439.1	7	Tse
SAMN07503096	ATZ99912.1	7	Tse
SAMN07508215	ASV23854.1	7	Tse
SAMN07572687	QBH44844.1	7	Tse
SAMN07672549	WP_004140512.1	7	Tse
SAMN07738870	WP_004179357.1	7	Tse
SAMN07811429	AZL01800.1	7	Tse
SAMN08022168	AVT88241.1	7	Tse
SAMN08135572	AVI90016.1	7	Tse
SAMN08378650	AXK97651.1	7	Tse
SAMN08378686	QAW62450.1	7	Tse
SAMN08378909	QAW68209.1	7	Tse
SAMN08379292	QAW73864.1	7	Tse
SAMN08380929	QAW79397.1	7	Tse
SAMN08380930	QAW84974.1	7	Tse
SAMN08380932	QAX01193.1	7	Tse
SAMN08380933	QAX16435.1	7	Tse
SAMN08380935	QAX21470.1	7	Tse
SAMN08380938	QAX06242.1	7	Tse
SAMN08380941	QAX11256.1	7	Tse
SAMN08389138	QBH57091.1	7	Tse
SAMN08391417	AWG13115.1	7	Tse
SAMN08582315	AVK68706.1	7	Tse
SAMN08605586	QKE17270.1	7	Tse
SAMN08915824	QPA11206.1	7	Tse
SAMN09279554	AXR52794.1	7	Tse
SAMN09638204	AXF30209.1	7	Tse
SAMN09692822	QBA61141.1	7	Tse
SAMN09912217	QCC81678.1	7	Tse
SAMN09977093	QDA43001.1	7	Tse
SAMN09988182	QHC40862.1	7	Tse
SAMN10107914	QQL40967.1	7	Tse
SAMN10390469	QIH87539.1	7	Tse
SAMN10433884	QDF91958.1	7	Tse
SAMN10434199	QDF86260.1	7	Tse
SAMN10439690	AZG92426.1	7	Tse
SAMN10439712	AZG82153.1	7	Tse
SAMN10473953	AZH21087.1	7	Tse
SAMN10497376	AZK56409.1	7	Tse
SAMN10531975	QAZ94806.1	7	Tse
SAMN10662038	AZV15343.1	7	Tse
SAMN10721859	QFU52155.1	7	Tse
SAMN10724437	QFU54857.1	7	Tse
SAMN10740431	QFU60869.1	7	Tse
SAMN10740630	QFU70079.1	7	Tse
SAMN10956433	QBF97833.1	7	Tse
SAMN10956502	QBG00856.1	7	Tse
SAMN10963497	QBH07635.1	7	Tse
SAMN10986063	WP_004140512.1	7	Tse
SAMN11047257	QCQ07471.1	7	Tse
SAMN11054834	QCH19300.1	7	Tse
SAMN11105635	QHG05738.1	7	Tse
SAMN11246288	QIJ15349.1	7	Tse
SAMN11246289	QIJ20956.1	7	Tse
SAMN11246290	QIJ07813.1	7	Tse
SAMN11246291	QIJ36071.1	7	Tse
SAMN11270035	QOE69586.1	7	Tse
SAMN11602135	WP_004140512.1	7	Tse
SAMN11634268	WP_004140512.1	7	Tse
SAMN11793565	QCU87960.1	7	Tse
SAMN12085403	QEO71505.1	7	Tse
SAMN12228410	QEX42912.1	7	Tse
SAMN12307651	QGQ10635.1	7	Tse
SAMN12559024	QIF53135.1	7	Tse
SAMN12813532	QEW92399.1	7	Tse
SAMN12877722	WP_004179357.1	7	Tse
SAMN13161584	QGA61984.1	7	Tse
SAMN13503954	QHJ21016.1	7	Tse
SAMN13503956	QHJ15939.1	7	Tse
SAMN13663554	QHB97009.1	7	Tse
SAMN13978114	QIA11698.1	7	Tse
SAMN14132403	QID68451.1	7	Tse
SAMN14168397	QLI14852.1	7	Tse
SAMN14168398	QLI09356.1	7	Tse
SAMN14333445	QLI20311.1	7	Tse
SAMN14333446	QLI25794.1	7	Tse
SAMN14333447	QLI31156.1	7	Tse
SAMN14402321	QSI39167.1	7	Tse
SAMN14402333	QOQ42903.1	7	Tse
SAMN14402336	QOQ45636.1	7	Tse
SAMN14402341	QLF57374.1	7	Tse
SAMN14402356	QLF64833.1	7	Tse
SAMN14411773	QOY09920.1	7	Tse
SAMN14411774	QOY04175.1	7	Tse
SAMN14411775	QOX98446.1	7	Tse
SAMN14411776	QOX92693.1	7	Tse
SAMN14421540	QIR49940.1	7	Tse
SAMN14421541	QIR55178.1	7	Tse
SAMN14482422	QIV50991.1	7	Tse
SAMN14770898	QNR17021.1	7	Tse
SAMN15052358	QTO11200.1	7	Tse
SAMN15186437	QKT87606.1	7	Tse
SAMN15186439	QKT76431.1	7	Tse
SAMN15186440	QKT31756.1	7	Tse
SAMN15186441	QKT42932.1	7	Tse
SAMN15186442	QKT70842.1	7	Tse
SAMN15186445	QKT48506.1	7	Tse
SAMN15186446	QKT54086.1	7	Tse
SAMN15816123	QNK93336.1	7	Tse
SAMN15903654	QNN13881.1	7	Tse
SAMN16085534	QOC40071.1	7	Tse
SAMN16093148	QOC82147.1	7	Tse
SAMN16197931	QOD75940.1	7	Tse
SAMN16246721	QOK33127.1	7	Tse
SAMN16246926	QRC81341.1	7	Tse
SAMN16386297	QOT92525.1	7	Tse
SAMN16418109	QOX11552.1	7	Tse
SAMN16418314	QOR77791.1	7	Tse
SAMN16685805	QPJ09833.1	7	Tse
SAMN16685806	QPJ15395.1	7	Tse
SAMN16705163	QPW35954.1	7	Tse
SAMN16933269	QSB65277.1	7	Tse
SAMN16933286	QSC02471.1	7	Tse
SAMN16933289	QSC07433.1	7	Tse
SAMN16933298	QSC20863.1	7	Tse
SAMN16933300	QSC22688.1	7	Tse
SAMN16933304	QSC32826.1	7	Tse
SAMN16933305	QSC40293.1	7	Tse
SAMN17897699	QSN69290.1	7	Tse
SAMN17911762	QSA21409.1	7	Tse
SAMN17911845	QSA26549.1	7	Tse
SAMN17911903	QSA31686.1	7	Tse
SAMN17912169	QSA42042.1	7	Tse
SAMN17914336	QSA47274.1	7	Tse
SAMN17915080	QSA57927.1	7	Tse
SAMN17915099	QSA63051.1	7	Tse
SAMN17915109	QSA73405.1	7	Tse
SAMN17915140	QSA78584.1	7	Tse
SAMN17976248	QSF14459.1	7	Tse
SAMN18096031	QSQ01960.1	7	Tse
SAMN18106513	QST10643.1	7	Tse
SAMN18160617	WP_004140512.1	7	Tse
SAMN18478480	QTL29096.1	7	Tse
SAMN18478563	QTL18821.1	7	Tse
SAMN18478623	QTL23955.1	7	Tse
SAMN18478625	QTL13804.1	7	Tse
SAMN24664061	ORF01444	8	Tse
SAMN24664061	ORF01567	8	Tse
SAMN24664061	ORF01905	8	Tse
SAMN24664090	ORF01264	8	Tse
SAMN24664090	ORF01552	8	Tse
SAMN24664090	ORF02967	8	Tse
SAMN24664235	ORF03901	8	Tse
SAMN24664235	ORF03815	8	Tse
SAMN24665246	ORF04500	8	Tse
SAMN24665246	ORF03361	8	Tse
SAMN24665246	ORF03770	8	Tse
SAMN24665246	ORF02955	8	Tse
SAMN24665686	ORF03225	8	Tse
SAMN24665686	ORF00541	8	Tse
SAMN24665686	ORF01628	8	Tse
SAMN24665686	ORF03625	8	Tse
SAMN24665688	ORF00545	8	Tse
SAMN24665688	ORF05097	8	Tse
SAMN24665696	ORF01271	8	Tse
SAMN24667378	ORF01050	8	Tse
SAMN24667378	ORF03297	8	Tse
SAMN24667378	ORF04128	8	Tse
SAMN24667379	ORF04089	8	Tse
SAMN24667606	ORF01735	8	Tse
SAMN24667606	ORF04128	8	Tse
SAMN24667607	ORF04136	8	Tse
SAMN24667607	ORF01742	8	Tse
SAMN24667608	ORF04355	8	Tse
SAMN24667608	ORF00094	8	Tse
SAMN24667608	ORF03963	8	Tse
SAMN24667609	ORF04264	8	Tse
SAMN24667609	ORF01429	8	Tse
SAMN24667609	ORF03770	8	Tse
SAMN24665690	ORF02200	8	Tse
SAMN24665690	ORF01261	8	Tse
SAMN24665690	ORF00412	8	Tse
SAMN24665690	ORF05119	8	Tse
SAMN24665694	ORF03663	8	Tse
SAMN24665694	ORF00406	8	Tse
SAMN24665694	ORF05068	8	Tse
SAMN24667610	ORF03803	8	Tse
SAMN24667610	ORF03718	8	Tse
SAMN24665699	ORF03957	8	Tse
SAMN24665699	ORF03628	8	Tse
SAMN24665827	ORF01927	8	Tse
SAMN24665827	ORF03898	8	Tse
SAMN24663454	ORF02687	8	Tse
SAMN24663454	ORF01977	8	Tse
SAMN24663454	ORF01023	8	Tse
SAMN24663454	ORF05109	8	Tse
SAMN24668372	ORF00384	8	Tse
SAMN24668372	ORF00633	8	Tse
SAMN24668372	ORF00856	8	Tse
SAMN24668373	ORF00312	8	Tse
SAMN24668373	ORF00065	8	Tse
SAMN24668373	ORF01215	8	Tse
SAMN24669134	ORF03859	8	Tse
SAMN24669134	ORF03439	8	Tse
SAMN24669135	ORF03648	8	Tse
SAMN24669135	ORF03491	8	Tse
SAMN24669136	ORF03655	8	Tse
SAMN24669136	ORF01202	8	Tse
SAMN24669136	ORF04891	8	Tse
SAMN24669138	ORF01341	8	Tse
SAMN24669138	ORF05046	8	Tse
SAMN24669140	ORF01923	8	Tse
SAMN24669140	ORF03099	8	Tse
SAMN24669141	ORF01450	8	Tse
SAMN24669141	ORF01195	8	Tse
SAMN24669141	ORF01711	8	Tse
SAMD00060934	BAH62609.1	8	Tse
SAMD00060934	BAH64067.1	8	Tse
SAMD00060934	BAH62358.1	8	Tse
SAMD00060934	BAH65698.1	8	Tse
SAMEA3283117	CDO13767.1	8	Tse
SAMEA3283117	CDO15197.1	8	Tse
SAMEA3283117	CDO13471.1	8	Tse
SAMEA3283117	CDO11965.1	8	Tse
SAMN02152539	AHI35265.1	8	Tse
SAMN02152539	AHI36809.1	8	Tse
SAMN02152539	AHI34972.1	8	Tse
SAMN02152539	AHI38585.1	8	Tse
SAMN02602959	AEW60489.1	8	Tse
SAMN02602959	AEW62052.1	8	Tse
SAMN02602959	AEW60193.1	8	Tse
SAMN02602959	AEW63776.1	8	Tse
SAMN02603941	ABR76349.1	8	Tse
SAMN02603941	ABR77766.1	8	Tse
SAMN02603941	ABR76106.1	8	Tse
SAMN02603941	ABR79305.1	8	Tse
SAMN02649400	AIX00509.1	8	Tse
SAMN02649400	AIW99069.1	8	Tse
SAMN02649400	AIX00760.1	8	Tse
SAMN02649400	AIX02377.1	8	Tse
SAMN02777842	AIJ39176.1	8	Tse
SAMN02777842	AIJ40606.1	8	Tse
SAMN02777842	AIJ43747.1	8	Tse
SAMN02777842	AIJ42163.1	8	Tse
SAMN02820977	AIX78400.1	8	Tse
SAMN02820977	AIX79865.1	8	Tse
SAMN02820977	AIX78121.1	8	Tse
SAMN02820977	AIX81487.1	8	Tse
SAMN02885365	AIT02694.1	8	Tse
SAMN02885365	AIT04139.1	8	Tse
SAMN02885365	AIT02449.1	8	Tse
SAMN02885365	AIT00911.1	8	Tse
SAMN03024573	APB49810.1	8	Tse
SAMN03024573	APB53404.1	8	Tse
SAMN03024573	APB50057.1	8	Tse
SAMN03024573	APB51688.1	8	Tse
SAMN03024576	APP23044.1	8	Tse
SAMN03024576	APP19403.1	8	Tse
SAMN03024576	APP22756.1	8	Tse
SAMN03024576	APP21039.1	8	Tse
SAMN03024585	APP28438.1	8	Tse
SAMN03024585	APP24912.1	8	Tse
SAMN03024585	APP28152.1	8	Tse
SAMN03024585	APP26562.1	8	Tse
SAMN03024590	AKL27662.1	8	Tse
SAMN03024590	AKL31105.1	8	Tse
SAMN03024590	AKL27895.1	8	Tse
SAMN03024590	AKL29489.1	8	Tse
SAMN03024610	AKK84616.1	8	Tse
SAMN03024610	AKK86040.1	8	Tse
SAMN03024610	AKK89352.1	8	Tse
SAMN03024610	AKK87677.1	8	Tse
SAMN03067424	AJB76960.1	8	Tse
SAMN03067424	AJB75480.1	8	Tse
SAMN03067424	AJB77195.1	8	Tse
SAMN03067424	AJB73857.1	8	Tse
SAMN03770912	AOZ36460.1	8	Tse
SAMN03770912	AOZ39983.1	8	Tse
SAMN03770912	AOZ36696.1	8	Tse
SAMN03770912	AOZ38282.1	8	Tse
SAMN03996301	AVG06208.1	8	Tse
SAMN03996301	AVG04846.1	8	Tse
SAMN03996301	AVG06474.1	8	Tse
SAMN03996301	AVG03257.1	8	Tse
SAMN04008891	AOM88478.1	8	Tse
SAMN04008891	AOM91867.1	8	Tse
SAMN04008891	AOM88717.1	8	Tse
SAMN04008891	AOM90310.1	8	Tse
SAMN04008892	AOM97143.1	8	Tse
SAMN04008892	AOM95659.1	8	Tse
SAMN04008892	AOM97382.1	8	Tse
SAMN04008892	AOM94109.1	8	Tse
SAMN04008893	AOM99336.1	8	Tse
SAMN04008893	AON00822.1	8	Tse
SAMN04008893	AOM99100.1	8	Tse
SAMN04008893	AON02376.1	8	Tse
SAMN04044480	ALH85059.1	8	Tse
SAMN04044480	ALH83593.1	8	Tse
SAMN04044480	ALH85300.1	8	Tse
SAMN04044480	ALH86824.1	8	Tse
SAMN04087461	AMV52647.1	8	Tse
SAMN04087461	AMV51261.1	8	Tse
SAMN04087461	AMV52911.1	8	Tse
SAMN04087461	AMV49605.1	8	Tse
SAMN04087462	AMV57807.1	8	Tse
SAMN04087462	AMV56411.1	8	Tse
SAMN04087462	AMV58082.1	8	Tse
SAMN04087462	AMV54812.1	8	Tse
SAMN04087463	AOR90848.1	8	Tse
SAMN04087463	AOR89450.1	8	Tse
SAMN04087463	AOR91084.1	8	Tse
SAMN04087463	AOR87633.1	8	Tse
SAMN04244588	ATU16348.1	8	Tse
SAMN04244588	ATU14903.1	8	Tse
SAMN04244588	ATU16589.1	8	Tse
SAMN04244588	ATU18167.1	8	Tse
SAMN04377968	AMA29621.1	8	Tse
SAMN04377968	AMA31022.1	8	Tse
SAMN04377968	AMA29386.1	8	Tse
SAMN04377968	AMA32719.1	8	Tse
SAMN04377969	AMA24414.1	8	Tse
SAMN04377969	AMA25808.1	8	Tse
SAMN04377969	AMA24173.1	8	Tse
SAMN04377969	AMA27344.1	8	Tse
SAMN04421276	AMA15842.1	8	Tse
SAMN04421276	AMA14388.1	8	Tse
SAMN04421276	AMA16082.1	8	Tse
SAMN04421276	AMA17616.1	8	Tse
SAMN04917370	ANE71199.1	8	Tse
SAMN04917370	ANE69788.1	8	Tse
SAMN04917370	ANE71436.1	8	Tse
SAMN04917370	ANE73068.1	8	Tse
SAMN05149976	AOD02460.1	8	Tse
SAMN05149976	AOD07623.1	8	Tse
SAMN05149976	AOD03948.1	8	Tse
SAMN05149976	AOD07345.1	8	Tse
SAMN05149976	AOD05669.1	8	Tse
SAMN05231873	AUC29284.1	8	Tse
SAMN05231873	AUC30835.1	8	Tse
SAMN05231873	AUC29040.1	8	Tse
SAMN05231873	AUC27413.1	8	Tse
SAMN05231874	ATU13525.1	8	Tse
SAMN05231874	ATU09925.1	8	Tse
SAMN05231874	ATU13296.1	8	Tse
SAMN05231874	ATU11713.1	8	Tse
SAMN05412444	APD45358.1	8	Tse
SAMN05412444	APD43929.1	8	Tse
SAMN05412444	APD45602.1	8	Tse
SAMN05412444	APD42250.1	8	Tse
SAMN05412452	APQ27269.1	8	Tse
SAMN05412452	APQ25893.1	8	Tse
SAMN05412452	APQ27546.1	8	Tse
SAMN05412452	APQ24104.1	8	Tse
SAMN05412453	APM65743.1	8	Tse
SAMN05412453	APM64290.1	8	Tse
SAMN05412453	APM65988.1	8	Tse
SAMN05412453	APM62621.1	8	Tse
SAMN05412455	APM71436.1	8	Tse
SAMN05412455	APM70037.1	8	Tse
SAMN05412455	APM71715.1	8	Tse
SAMN05412455	APM68229.1	8	Tse
SAMN05412456	APM77057.1	8	Tse
SAMN05412456	APM75661.1	8	Tse
SAMN05412456	APM77335.1	8	Tse
SAMN05412456	APM73853.1	8	Tse
SAMN05412457	APP42321.1	8	Tse
SAMN05412457	APP40878.1	8	Tse
SAMN05412457	APP42568.1	8	Tse
SAMN05412457	APP39206.1	8	Tse
SAMN05412458	APP36316.1	8	Tse
SAMN05412458	APP34873.1	8	Tse
SAMN05412458	APP36561.1	8	Tse
SAMN05412458	APP33170.1	8	Tse
SAMN05412459	APP47910.1	8	Tse
SAMN05412459	APP46465.1	8	Tse
SAMN05412459	APP48155.1	8	Tse
SAMN05412459	APP44761.1	8	Tse
SAMN05412796	APU36242.1	8	Tse
SAMN05412796	APU34822.1	8	Tse
SAMN05412796	APU36486.1	8	Tse
SAMN05412796	APU33142.1	8	Tse
SAMN05412797	APP53779.1	8	Tse
SAMN05412797	APP52333.1	8	Tse
SAMN05412797	APP54023.1	8	Tse
SAMN05412797	APP50630.1	8	Tse
SAMN05412802	APP59647.1	8	Tse
SAMN05412802	APP58202.1	8	Tse
SAMN05412802	APP59892.1	8	Tse
SAMN05412802	APP56497.1	8	Tse
SAMN05412803	APP65516.1	8	Tse
SAMN05412803	APP64070.1	8	Tse
SAMN05412803	APP65761.1	8	Tse
SAMN05412803	APP62365.1	8	Tse
SAMN05412804	APP71381.1	8	Tse
SAMN05412804	APP69935.1	8	Tse
SAMN05412804	APP71626.1	8	Tse
SAMN05412804	APP68230.1	8	Tse
SAMN05412805	APM44670.1	8	Tse
SAMN05412805	APM43264.1	8	Tse
SAMN05412805	APM44913.1	8	Tse
SAMN05412805	APM41614.1	8	Tse
SAMN05412811	APM54353.1	8	Tse
SAMN05412811	APM52889.1	8	Tse
SAMN05412811	APM54642.1	8	Tse
SAMN05412811	APM51189.1	8	Tse
SAMN05908511	AVO16215.1	8	Tse
SAMN05908511	AVO17629.1	8	Tse
SAMN05908511	AVO15979.1	8	Tse
SAMN05908511	AVO19347.1	8	Tse
SAMN05928542	QRM64568.1	8	Tse
SAMN05928542	QRM66010.1	8	Tse
SAMN05928542	QRM64331.1	8	Tse
SAMN05928542	QRM68094.1	8	Tse
SAMN05928542	QRM67646.1	8	Tse
SAMN05928590	AUY65005.1	8	Tse
SAMN05928590	AUY66434.1	8	Tse
SAMN05928590	AUY64751.1	8	Tse
SAMN05928590	AUY68110.1	8	Tse
SAMN06019523	AXU03609.1	8	Tse
SAMN06019523	AXU02289.1	8	Tse
SAMN06019523	AXU03848.1	8	Tse
SAMN06019523	AXU00613.1	8	Tse
SAMN06109054	WP_002896516.1	8	Tse
SAMN06109054	WP_001062678.1	8	Tse
SAMN06109054	WP_002439184.1	8	Tse
SAMN06109054	WP_000014594.1	8	Tse
SAMN06112194	WP_002896516.1	8	Tse
SAMN06112194	WP_001062678.1	8	Tse
SAMN06112194	WP_002439184.1	8	Tse
SAMN06112194	WP_000014594.1	8	Tse
SAMN06112197	ATQ24878.1	8	Tse
SAMN06112197	ATQ23466.1	8	Tse
SAMN06112197	ATQ25159.1	8	Tse
SAMN06112197	ATQ21877.1	8	Tse
SAMN06112200	WP_002896516.1	8	Tse
SAMN06112200	WP_001062678.1	8	Tse
SAMN06112200	WP_002439184.1	8	Tse
SAMN06112200	WP_000014594.1	8	Tse
SAMN06112204	WP_002896516.1	8	Tse
SAMN06112204	WP_001062678.1	8	Tse
SAMN06112204	WP_002439184.1	8	Tse
SAMN06112204	WP_000014594.1	8	Tse
SAMN06112206	WP_002896516.1	8	Tse
SAMN06112206	WP_001062678.1	8	Tse
SAMN06112206	WP_002439184.1	8	Tse
SAMN06112206	WP_000014594.1	8	Tse
SAMN06112222	WP_002896516.1	8	Tse
SAMN06112222	WP_001062678.1	8	Tse
SAMN06112222	WP_002439184.1	8	Tse
SAMN06112222	WP_000014594.1	8	Tse
SAMN06112228	WP_002896516.1	8	Tse
SAMN06112228	WP_001062678.1	8	Tse
SAMN06112228	WP_002439184.1	8	Tse
SAMN06112228	WP_000014594.1	8	Tse
SAMN06173548	AUX51108.1	8	Tse
SAMN06173548	AUX49642.1	8	Tse
SAMN06173548	AUX51396.1	8	Tse
SAMN06173548	AUX53051.1	8	Tse
SAMN06173549	AUX57801.1	8	Tse
SAMN06173549	AUX59266.1	8	Tse
SAMN06173549	AUX57516.1	8	Tse
SAMN06173549	AUX55855.1	8	Tse
SAMN06200334	ARV40952.1	8	Tse
SAMN06200334	ARV39533.1	8	Tse
SAMN06200334	ARV41195.1	8	Tse
SAMN06200334	ARV37868.1	8	Tse
SAMN06437491	ART10939.1	8	Tse
SAMN06437491	ART12294.1	8	Tse
SAMN06437491	ART10698.1	8	Tse
SAMN06437491	ART09213.1	8	Tse
SAMN06438459	ART02254.1	8	Tse
SAMN06438459	ARS98780.1	8	Tse
SAMN06438459	ART02021.1	8	Tse
SAMN06438459	ART00394.1	8	Tse
SAMN07312490	ATM64037.1	8	Tse
SAMN07312490	ATM65491.1	8	Tse
SAMN07312490	ATM63766.1	8	Tse
SAMN07312490	ATM67187.1	8	Tse
SAMN07421000	AYD35432.1	8	Tse
SAMN07421000	AYD34123.1	8	Tse
SAMN07421000	AYD35677.1	8	Tse
SAMN07421000	AYD32516.1	8	Tse
SAMN07421004	AYD30167.1	8	Tse
SAMN07421004	AYD28850.1	8	Tse
SAMN07421004	AYD30414.1	8	Tse
SAMN07421004	AYD27222.1	8	Tse
SAMN07421005	AYC89905.1	8	Tse
SAMN07421005	AYC88583.1	8	Tse
SAMN07421005	AYC90152.1	8	Tse
SAMN07421005	AYC86964.1	8	Tse
SAMN07421006	AYC84596.1	8	Tse
SAMN07421006	AYC83277.1	8	Tse
SAMN07421006	AYC84843.1	8	Tse
SAMN07421006	AYC81664.1	8	Tse
SAMN07452764	AST75242.1	8	Tse
SAMN07452764	AST73786.1	8	Tse
SAMN07452764	AST75523.1	8	Tse
SAMN07452764	AST72084.1	8	Tse
SAMN07484315	ASV90588.1	8	Tse
SAMN07484315	ASV89042.1	8	Tse
SAMN07484315	ASV90868.1	8	Tse
SAMN07484315	ASV92397.1	8	Tse
SAMN07503088	AUA05656.1	8	Tse
SAMN07503088	AUA04206.1	8	Tse
SAMN07503088	AUA05940.1	8	Tse
SAMN07503088	AUA02492.1	8	Tse
SAMN07503096	AUA00182.1	8	Tse
SAMN07503096	ATZ98696.1	8	Tse
SAMN07503096	AUA00465.1	8	Tse
SAMN07503096	ATZ96982.1	8	Tse
SAMN07508215	ASV24125.1	8	Tse
SAMN07508215	ASV27666.1	8	Tse
SAMN07508215	ASV24397.1	8	Tse
SAMN07508215	ASV25945.1	8	Tse
SAMN07572687	QBH41780.1	8	Tse
SAMN07572687	QBH46375.1	8	Tse
SAMN07572687	QBH45920.1	8	Tse
SAMN07572687	QBH43594.1	8	Tse
SAMN07602587	AWR54636.1	8	Tse
SAMN07602587	AWR53252.1	8	Tse
SAMN07602587	AWR54872.1	8	Tse
SAMN07602587	AWR56504.1	8	Tse
SAMN07672549	WP_002896516.1	8	Tse
SAMN07672549	WP_001062678.1	8	Tse
SAMN07672549	WP_002439184.1	8	Tse
SAMN07672549	WP_000014594.1	8	Tse
SAMN07738870	WP_002896516.1	8	Tse
SAMN07738870	WP_001062678.1	8	Tse
SAMN07738870	WP_002439184.1	8	Tse
SAMN07738870	WP_000014594.1	8	Tse
SAMN07811429	AZL02040.1	8	Tse
SAMN07811429	AZL00755.1	8	Tse
SAMN07811429	AZL02281.1	8	Tse
SAMN07811429	AZK99075.1	8	Tse
SAMN08022168	AVT88543.1	8	Tse
SAMN08022168	AVT87076.1	8	Tse
SAMN08022168	AVT88786.1	8	Tse
SAMN08022168	AVT90369.1	8	Tse
SAMN08026708	AVT93822.1	8	Tse
SAMN08026708	AVT95189.1	8	Tse
SAMN08026708	AVT93586.1	8	Tse
SAMN08026708	AVT96855.1	8	Tse
SAMN08135572	AVI90287.1	8	Tse
SAMN08135572	AVI88959.1	8	Tse
SAMN08135572	AVI90523.1	8	Tse
SAMN08135572	AVI92087.1	8	Tse
SAMN08378650	AXK97922.1	8	Tse
SAMN08378650	AXK96460.1	8	Tse
SAMN08378650	AXK98207.1	8	Tse
SAMN08378650	AXK94738.1	8	Tse
SAMN08378686	QAW62720.1	8	Tse
SAMN08378686	QAW61241.1	8	Tse
SAMN08378686	QAW63006.1	8	Tse
SAMN08378686	QAW59522.1	8	Tse
SAMN08378909	QAW68481.1	8	Tse
SAMN08378909	QAW66998.1	8	Tse
SAMN08378909	QAW68768.1	8	Tse
SAMN08378909	QAW65281.1	8	Tse
SAMN08379292	QAW74134.1	8	Tse
SAMN08379292	QAW72670.1	8	Tse
SAMN08379292	QAW74420.1	8	Tse
SAMN08379292	QAW70956.1	8	Tse
SAMN08380929	QAW79661.1	8	Tse
SAMN08380929	QAW78217.1	8	Tse
SAMN08380929	QAW79930.1	8	Tse
SAMN08380929	QAW76557.1	8	Tse
SAMN08380930	QAW85246.1	8	Tse
SAMN08380930	QAW83771.1	8	Tse
SAMN08380930	QAW85531.1	8	Tse
SAMN08380930	QAW82046.1	8	Tse
SAMN08380932	QAX01414.1	8	Tse
SAMN08380932	QAX00101.1	8	Tse
SAMN08380932	QAX01658.1	8	Tse
SAMN08380932	QAW98554.1	8	Tse
SAMN08380933	QAX16708.1	8	Tse
SAMN08380933	QAX15245.1	8	Tse
SAMN08380933	QAX16957.1	8	Tse
SAMN08380933	QAX13634.1	8	Tse
SAMN08380935	QAX21699.1	8	Tse
SAMN08380935	QAX20368.1	8	Tse
SAMN08380935	QAX21939.1	8	Tse
SAMN08380935	QAX18872.1	8	Tse
SAMN08380938	QAX06469.1	8	Tse
SAMN08380938	QAX05045.1	8	Tse
SAMN08380938	QAX06711.1	8	Tse
SAMN08380938	QAX03509.1	8	Tse
SAMN08380941	QAX11488.1	8	Tse
SAMN08380941	QAX10144.1	8	Tse
SAMN08380941	QAX11729.1	8	Tse
SAMN08380941	QAX08537.1	8	Tse
SAMN08389138	QBH57368.1	8	Tse
SAMN08389138	QBH60857.1	8	Tse
SAMN08389138	QBH55980.1	8	Tse
SAMN08389138	QBH59398.1	8	Tse
SAMN08391417	AWG13344.1	8	Tse
SAMN08391417	AWG12022.1	8	Tse
SAMN08391417	AWG13591.1	8	Tse
SAMN08391417	AWG10429.1	8	Tse
SAMN08582315	AVK69001.1	8	Tse
SAMN08582315	AVK67613.1	8	Tse
SAMN08582315	AVK69238.1	8	Tse
SAMN08582315	AVK65907.1	8	Tse
SAMN08605586	QKE17010.1	8	Tse
SAMN08605586	QKE13348.1	8	Tse
SAMN08605586	QKE16746.1	8	Tse
SAMN08605586	QKE15142.1	8	Tse
SAMN08915824	QPA11501.1	8	Tse
SAMN08915824	QPA10031.1	8	Tse
SAMN08915824	QPA11736.1	8	Tse
SAMN08915824	QPA08372.1	8	Tse
SAMN09279554	AXR52526.1	8	Tse
SAMN09279554	AXR48987.1	8	Tse
SAMN09279554	AXR52247.1	8	Tse
SAMN09279554	AXR50700.1	8	Tse
SAMN09638204	AXF30447.1	8	Tse
SAMN09638204	AXF29111.1	8	Tse
SAMN09638204	AXF30730.1	8	Tse
SAMN09638204	AXF27583.1	8	Tse
SAMN09692822	QBA61358.1	8	Tse
SAMN09692822	QBA59913.1	8	Tse
SAMN09692822	QBA61643.1	8	Tse
SAMN09692822	QBA58320.1	8	Tse
SAMN09912217	QCC81951.1	8	Tse
SAMN09912217	QCC80590.1	8	Tse
SAMN09912217	QCC82235.1	8	Tse
SAMN09912217	QCC79039.1	8	Tse
SAMN09977093	QDA43323.1	8	Tse
SAMN09977093	QDA41825.1	8	Tse
SAMN09977093	QDA43605.1	8	Tse
SAMN09977093	QDA40112.1	8	Tse
SAMN09988182	QHC41186.1	8	Tse
SAMN09988182	QHC39688.1	8	Tse
SAMN09988182	QHC41467.1	8	Tse
SAMN09988182	QHC37919.1	8	Tse
SAMN10107914	QQL40706.1	8	Tse
SAMN10107914	QQL37275.1	8	Tse
SAMN10107914	QQL40433.1	8	Tse
SAMN10107914	QQL38929.1	8	Tse
SAMN10390469	QIH87815.1	8	Tse
SAMN10390469	QIH89685.1	8	Tse
SAMN10390469	QIH86439.1	8	Tse
SAMN10390469	QIH84884.1	8	Tse
SAMN10433884	QDF92273.1	8	Tse
SAMN10433884	QDF90758.1	8	Tse
SAMN10433884	QDF92551.1	8	Tse
SAMN10433884	QDF89069.1	8	Tse
SAMN10434199	QDF86524.1	8	Tse
SAMN10434199	QDF85080.1	8	Tse
SAMN10434199	QDF86806.1	8	Tse
SAMN10434199	QDF83327.1	8	Tse
SAMN10439690	AZG92656.1	8	Tse
SAMN10439690	AZG91239.1	8	Tse
SAMN10439690	AZG92898.1	8	Tse
SAMN10439690	AZG89627.1	8	Tse
SAMN10439712	AZG82383.1	8	Tse
SAMN10439712	AZG80966.1	8	Tse
SAMN10439712	AZG82625.1	8	Tse
SAMN10439712	AZG79354.1	8	Tse
SAMN10473953	AZH21401.1	8	Tse
SAMN10473953	AZH19889.1	8	Tse
SAMN10473953	AZH21678.1	8	Tse
SAMN10473953	AZH18203.1	8	Tse
SAMN10497376	AZK56618.1	8	Tse
SAMN10497376	AZK58494.1	8	Tse
SAMN10497376	AZK55233.1	8	Tse
SAMN10497376	AZK53626.1	8	Tse
SAMN10531975	QAZ99262.1	8	Tse
SAMN10531975	QAZ99567.1	8	Tse
SAMN10531975	QAZ95973.1	8	Tse
SAMN10531975	QAZ97598.1	8	Tse
SAMN10662038	AZV15557.1	8	Tse
SAMN10662038	AZV17443.1	8	Tse
SAMN10662038	AZV14249.1	8	Tse
SAMN10662038	AZV12629.1	8	Tse
SAMN10721859	QFU51928.1	8	Tse
SAMN10721859	QFU52702.1	8	Tse
SAMN10721859	QFU48620.1	8	Tse
SAMN10721859	QFU50196.1	8	Tse
SAMN10724437	QFU55075.1	8	Tse
SAMN10724437	QFU57598.1	8	Tse
SAMN10724437	QFU53733.1	8	Tse
SAMN10724437	QFU56846.1	8	Tse
SAMN10740431	QFU60643.1	8	Tse
SAMN10740431	QFU62763.1	8	Tse
SAMN10740431	QFU61993.1	8	Tse
SAMN10740431	QFU58851.1	8	Tse
SAMN10740630	QFU70353.1	8	Tse
SAMN10740630	QFU73276.1	8	Tse
SAMN10740630	QFU68869.1	8	Tse
SAMN10740630	QFU72147.1	8	Tse
SAMN10956433	QBF98061.1	8	Tse
SAMN10956433	QBF99359.1	8	Tse
SAMN10956433	QBF96678.1	8	Tse
SAMN10956433	QBF95077.1	8	Tse
SAMN10956502	QBG01135.1	8	Tse
SAMN10956502	QBG04540.1	8	Tse
SAMN10956502	QBF99737.1	8	Tse
SAMN10956502	QBG02911.1	8	Tse
SAMN10963497	QBH07863.1	8	Tse
SAMN10963497	QBH10877.1	8	Tse
SAMN10963497	QBH06470.1	8	Tse
SAMN10963497	QBH09673.1	8	Tse
SAMN10986063	WP_002896516.1	8	Tse
SAMN10986063	WP_001062678.1	8	Tse
SAMN10986063	WP_002439184.1	8	Tse
SAMN10986063	WP_000014594.1	8	Tse
SAMN11047257	QCQ07269.1	8	Tse
SAMN11047257	QCQ08592.1	8	Tse
SAMN11047257	QCQ07010.1	8	Tse
SAMN11047257	QCQ10195.1	8	Tse
SAMN11054834	QCH19587.1	8	Tse
SAMN11054834	QCH21379.1	8	Tse
SAMN11054834	QCH18218.1	8	Tse
SAMN11054834	QCH16582.1	8	Tse
SAMN11105635	QHG05948.1	8	Tse
SAMN11105635	QHG04495.1	8	Tse
SAMN11105635	QHG06214.1	8	Tse
SAMN11105635	QHG02793.1	8	Tse
SAMN11246288	QIJ15610.1	8	Tse
SAMN11246288	QIJ14186.1	8	Tse
SAMN11246288	QIJ15876.1	8	Tse
SAMN11246288	QIJ12436.1	8	Tse
SAMN11246289	QIJ21218.1	8	Tse
SAMN11246289	QIJ19794.1	8	Tse
SAMN11246289	QIJ21483.1	8	Tse
SAMN11246289	QIJ18041.1	8	Tse
SAMN11246290	QIJ07550.1	8	Tse
SAMN11246290	QIJ08977.1	8	Tse
SAMN11246290	QIJ07283.1	8	Tse
SAMN11246290	QIJ10768.1	8	Tse
SAMN11246291	QIJ36334.1	8	Tse
SAMN11246291	QIJ34911.1	8	Tse
SAMN11246291	QIJ36600.1	8	Tse
SAMN11246291	QIJ33123.1	8	Tse
SAMN11270035	QOE69807.1	8	Tse
SAMN11270035	QOE73154.1	8	Tse
SAMN11270035	QOE70038.1	8	Tse
SAMN11270035	QOE71591.1	8	Tse
SAMN11602135	WP_002896516.1	8	Tse
SAMN11602135	WP_001062678.1	8	Tse
SAMN11602135	WP_002439184.1	8	Tse
SAMN11602135	WP_000014594.1	8	Tse
SAMN11634268	WP_002896516.1	8	Tse
SAMN11634268	WP_001062678.1	8	Tse
SAMN11634268	WP_002439184.1	8	Tse
SAMN11634268	WP_000014594.1	8	Tse
SAMN11793565	QCU88184.1	8	Tse
SAMN11793565	QCU86843.1	8	Tse
SAMN11793565	QCU83841.1	8	Tse
SAMN11793565	QCU85273.1	8	Tse
SAMN11835544	QCX06670.1	8	Tse
SAMN11835544	QCX03193.1	8	Tse
SAMN11835544	QCX06438.1	8	Tse
SAMN11835544	QCX04859.1	8	Tse
SAMN12085403	QEO71725.1	8	Tse
SAMN12085403	QDK65633.2	8	Tse
SAMN12085403	QDK66141.1	8	Tse
SAMN12085403	QEO69103.1	8	Tse
SAMN12228410	QEX43228.1	8	Tse
SAMN12228410	QEX41718.1	8	Tse
SAMN12228410	QEX43503.1	8	Tse
SAMN12228410	QEX40026.1	8	Tse
SAMN12307651	QGQ10895.1	8	Tse
SAMN12307651	QGQ09400.1	8	Tse
SAMN12307651	QGQ11129.1	8	Tse
SAMN12307651	QGQ07839.1	8	Tse
SAMN12559024	QIF53406.1	8	Tse
SAMN12559024	QIF52059.1	8	Tse
SAMN12559024	QIF53641.1	8	Tse
SAMN12559024	QIF50531.1	8	Tse
SAMN12813532	QEW92714.1	8	Tse
SAMN12813532	QEW91235.1	8	Tse
SAMN12813532	QEW92979.1	8	Tse
SAMN12813532	QEW89556.1	8	Tse
SAMN12877722	WP_002896516.1	8	Tse
SAMN12877722	WP_001062678.1	8	Tse
SAMN12877722	WP_002439184.1	8	Tse
SAMN12877722	WP_000014594.1	8	Tse
SAMN13161584	QGA62200.1	8	Tse
SAMN13161584	QGA60962.1	8	Tse
SAMN13161584	QGA62431.1	8	Tse
SAMN13161584	QGA59322.1	8	Tse
SAMN13503954	QHJ20735.1	8	Tse
SAMN13503954	QHJ22053.1	8	Tse
SAMN13503954	QHJ20505.1	8	Tse
SAMN13503954	QHJ23613.1	8	Tse
SAMN13503956	QHJ15658.1	8	Tse
SAMN13503956	QHJ16986.1	8	Tse
SAMN13503956	QHJ15428.1	8	Tse
SAMN13503956	QHJ18544.1	8	Tse
SAMN13663554	QHB97218.1	8	Tse
SAMN13663554	QHB95854.1	8	Tse
SAMN13663554	QHB97488.1	8	Tse
SAMN13663554	QHB94154.1	8	Tse
SAMN13978114	QIA11389.1	8	Tse
SAMN13978114	QIA12940.1	8	Tse
SAMN13978114	QIA11114.1	8	Tse
SAMN13978114	QIA14664.1	8	Tse
SAMN14132403	QID68764.1	8	Tse
SAMN14132403	QID67198.1	8	Tse
SAMN14132403	QID69039.1	8	Tse
SAMN14132403	QID65509.1	8	Tse
SAMN14168397	QLI15067.1	8	Tse
SAMN14168397	QLI13612.1	8	Tse
SAMN14168397	QLI15333.1	8	Tse
SAMN14168397	QLI11917.1	8	Tse
SAMN14168398	QLI09572.1	8	Tse
SAMN14168398	QLI08117.1	8	Tse
SAMN14168398	QLI09838.1	8	Tse
SAMN14168398	QLI06419.1	8	Tse
SAMN14333445	QLI20526.1	8	Tse
SAMN14333445	QLI19077.1	8	Tse
SAMN14333445	QLI20792.1	8	Tse
SAMN14333445	QLI17372.1	8	Tse
SAMN14333446	QLI26009.1	8	Tse
SAMN14333446	QLI24560.1	8	Tse
SAMN14333446	QLI26275.1	8	Tse
SAMN14333446	QLI22857.1	8	Tse
SAMN14333447	QLI31371.1	8	Tse
SAMN14333447	QLI29920.1	8	Tse
SAMN14333447	QLI31637.1	8	Tse
SAMN14333447	QLI28248.1	8	Tse
SAMN14402321	QSI34602.1	8	Tse
SAMN14402321	QSI37939.1	8	Tse
SAMN14402321	QSI34883.1	8	Tse
SAMN14402321	QSI36439.1	8	Tse
SAMN14402333	QOQ43116.1	8	Tse
SAMN14402333	QOQ41784.1	8	Tse
SAMN14402333	QOQ43389.1	8	Tse
SAMN14402333	QOQ40154.1	8	Tse
SAMN14402336	QOQ45853.1	8	Tse
SAMN14402336	QOQ49296.1	8	Tse
SAMN14402336	QOQ46121.1	8	Tse
SAMN14402336	QOQ47646.1	8	Tse
SAMN14402341	QLF57612.1	8	Tse
SAMN14402341	QLF61020.1	8	Tse
SAMN14402341	QLF57845.1	8	Tse
SAMN14402341	QLF59332.1	8	Tse
SAMN14402356	QLF65073.1	8	Tse
SAMN14402356	QLF63713.1	8	Tse
SAMN14402356	QLF65307.1	8	Tse
SAMN14402356	QLF62017.1	8	Tse
SAMN14411773	QOY10184.1	8	Tse
SAMN14411773	QOY08720.1	8	Tse
SAMN14411773	QOY10450.1	8	Tse
SAMN14411773	QOY07029.1	8	Tse
SAMN14411774	QOY04439.1	8	Tse
SAMN14411774	QOY02975.1	8	Tse
SAMN14411774	QOY04704.1	8	Tse
SAMN14411774	QOY01286.1	8	Tse
SAMN14411775	QOX98710.1	8	Tse
SAMN14411775	QOX97248.1	8	Tse
SAMN14411775	QOX98976.1	8	Tse
SAMN14411775	QOX95556.1	8	Tse
SAMN14411776	QOX92957.1	8	Tse
SAMN14411776	QOX91493.1	8	Tse
SAMN14411776	QOX93223.1	8	Tse
SAMN14411776	QOX89800.1	8	Tse
SAMN14421539	QIR41999.1	8	Tse
SAMN14421539	QIR43379.1	8	Tse
SAMN14421539	QIR46657.1	8	Tse
SAMN14421539	QIR45084.1	8	Tse
SAMN14421540	QIR49729.1	8	Tse
SAMN14421540	QIR51116.1	8	Tse
SAMN14421540	QIR49451.1	8	Tse
SAMN14421540	QIR47824.1	8	Tse
SAMN14421541	QIR54947.1	8	Tse
SAMN14421541	QIR56293.1	8	Tse
SAMN14421541	QIR54712.1	8	Tse
SAMN14421541	QIR57907.1	8	Tse
SAMN14482422	QIV51256.1	8	Tse
SAMN14482422	QIV49825.1	8	Tse
SAMN14482422	QIV51478.1	8	Tse
SAMN14482422	QIV48294.1	8	Tse
SAMN14770898	QNR17256.1	8	Tse
SAMN14770898	QNR15808.1	8	Tse
SAMN14770898	QNR17489.1	8	Tse
SAMN14770898	QNR14287.1	8	Tse
SAMN15052358	QTO11459.1	8	Tse
SAMN15052358	QTO15093.1	8	Tse
SAMN15052358	QTO11731.1	8	Tse
SAMN15052358	QTO16121.1	8	Tse
SAMN15052358	QTO13365.1	8	Tse
SAMN15186437	QKT87897.1	8	Tse
SAMN15186437	QKT86429.1	8	Tse
SAMN15186437	QKT88169.1	8	Tse
SAMN15186437	QKT84768.1	8	Tse
SAMN15186439	QKT76720.1	8	Tse
SAMN15186439	QKT75256.1	8	Tse
SAMN15186439	QKT76992.1	8	Tse
SAMN15186439	QKT73595.1	8	Tse
SAMN15186440	QKT32045.1	8	Tse
SAMN15186440	QKT30580.1	8	Tse
SAMN15186440	QKT32317.1	8	Tse
SAMN15186440	QKT28919.1	8	Tse
SAMN15186441	QKT43221.1	8	Tse
SAMN15186441	QKT41754.1	8	Tse
SAMN15186441	QKT43493.1	8	Tse
SAMN15186441	QKT40095.1	8	Tse
SAMN15186442	QKT71132.1	8	Tse
SAMN15186442	QKT69667.1	8	Tse
SAMN15186442	QKT71404.1	8	Tse
SAMN15186442	QKT68007.1	8	Tse
SAMN15186445	QKT48797.1	8	Tse
SAMN15186445	QKT47332.1	8	Tse
SAMN15186445	QKT49069.1	8	Tse
SAMN15186445	QKT45673.1	8	Tse
SAMN15186446	QKT54376.1	8	Tse
SAMN15186446	QKT52910.1	8	Tse
SAMN15186446	QKT54648.1	8	Tse
SAMN15186446	QKT51250.1	8	Tse
SAMN15816123	QNK93566.1	8	Tse
SAMN15816123	QNK97056.1	8	Tse
SAMN15816123	QNK93801.1	8	Tse
SAMN15816123	QNK95382.1	8	Tse
SAMN15903654	QNN13574.1	8	Tse
SAMN15903654	QNN10212.1	8	Tse
SAMN15903654	QNN13343.1	8	Tse
SAMN15903654	QNN11845.1	8	Tse
SAMN15946735	WP_002896516.1	8	Tse
SAMN15946735	WP_001062678.1	8	Tse
SAMN15946735	WP_002439184.1	8	Tse
SAMN15946735	WP_000014594.1	8	Tse
SAMN15946737	WP_002896516.1	8	Tse
SAMN15946737	WP_001062678.1	8	Tse
SAMN15946737	WP_002439184.1	8	Tse
SAMN15946737	WP_000014594.1	8	Tse
SAMN16085534	QOC39843.1	8	Tse
SAMN16085534	QOC36564.1	8	Tse
SAMN16085534	QOC39608.1	8	Tse
SAMN16085534	QOC38185.1	8	Tse
SAMN16093148	QOC82368.1	8	Tse
SAMN16093148	QOC85702.1	8	Tse
SAMN16093148	QOC82599.1	8	Tse
SAMN16093148	QOC84138.1	8	Tse
SAMN16197931	QOD76172.1	8	Tse
SAMN16197931	QOD79606.1	8	Tse
SAMN16197931	QOD76444.1	8	Tse
SAMN16197931	QOD77969.1	8	Tse
SAMN16246721	QOK33390.1	8	Tse
SAMN16246721	QOK31966.1	8	Tse
SAMN16246721	QOK33635.1	8	Tse
SAMN16246721	QOK30313.1	8	Tse
SAMN16246926	QRC81559.1	8	Tse
SAMN16246926	QRC80127.1	8	Tse
SAMN16246926	QRC81847.1	8	Tse
SAMN16246926	QRC78265.1	8	Tse
SAMN16386297	QOT92813.1	8	Tse
SAMN16386297	QOT96169.1	8	Tse
SAMN16386297	QOT93043.1	8	Tse
SAMN16386297	QOT94508.1	8	Tse
SAMN16418109	QOX11766.1	8	Tse
SAMN16418109	QOX15191.1	8	Tse
SAMN16418109	QOX12029.1	8	Tse
SAMN16418109	QOX13560.1	8	Tse
SAMN16418314	QOR78004.1	8	Tse
SAMN16418314	QOR81429.1	8	Tse
SAMN16418314	QOR78267.1	8	Tse
SAMN16418314	QOR79801.1	8	Tse
SAMN16604318	QOY80123.1	8	Tse
SAMN16604318	QOY83569.1	8	Tse
SAMN16604318	QOY80395.1	8	Tse
SAMN16604318	QOY81909.1	8	Tse
SAMN16685805	QPJ10108.1	8	Tse
SAMN16685805	QPJ13373.1	8	Tse
SAMN16685805	QPJ10341.1	8	Tse
SAMN16685805	QPJ11806.1	8	Tse
SAMN16685806	QPJ15624.1	8	Tse
SAMN16685806	QPJ18992.1	8	Tse
SAMN16685806	QPJ15897.1	8	Tse
SAMN16685806	QPJ17423.1	8	Tse
SAMN16705163	QPW36195.1	8	Tse
SAMN16705163	QPW34874.1	8	Tse
SAMN16705163	QPW36459.1	8	Tse
SAMN16705163	QPW33272.1	8	Tse
SAMN16933269	QSB65532.1	8	Tse
SAMN16933269	QSB68912.1	8	Tse
SAMN16933269	QSB65766.1	8	Tse
SAMN16933269	QSB67317.1	8	Tse
SAMN16933286	QSC02262.1	8	Tse
SAMN16933286	QSB98806.1	8	Tse
SAMN16933286	QSC01992.1	8	Tse
SAMN16933286	QSC00478.1	8	Tse
SAMN16933289	QSC07687.1	8	Tse
SAMN16933289	QSC06370.1	8	Tse
SAMN16933289	QSC07919.1	8	Tse
SAMN16933289	QSC04674.1	8	Tse
SAMN16933298	QSC20651.1	8	Tse
SAMN16933298	QSC17299.1	8	Tse
SAMN16933298	QSC20388.1	8	Tse
SAMN16933298	QSC18875.1	8	Tse
SAMN16933300	QSC22958.1	8	Tse
SAMN16933300	QSC26228.1	8	Tse
SAMN16933300	QSC23191.1	8	Tse
SAMN16933300	QSC24687.1	8	Tse
SAMN16933304	QSC33037.1	8	Tse
SAMN16933304	QSC36382.1	8	Tse
SAMN16933304	QSC33301.1	8	Tse
SAMN16933304	QSC34813.1	8	Tse
SAMN16933305	QSC40548.1	8	Tse
SAMN16933305	QSC39225.1	8	Tse
SAMN16933305	QSC40782.1	8	Tse
SAMN16933305	QSC37630.1	8	Tse
SAMN17897699	QSN69558.1	8	Tse
SAMN17897699	QSN72974.1	8	Tse
SAMN17897699	QSN71064.1	8	Tse
SAMN17897699	QSN71420.1	8	Tse
SAMN17911762	QSA21686.1	8	Tse
SAMN17911762	QSA25033.1	8	Tse
SAMN17911762	QSA21922.1	8	Tse
SAMN17911762	QSA23494.1	8	Tse
SAMN17911845	QSA26826.1	8	Tse
SAMN17911845	QSA30173.1	8	Tse
SAMN17911845	QSA27063.1	8	Tse
SAMN17911845	QSA28634.1	8	Tse
SAMN17911903	QSA31963.1	8	Tse
SAMN17911903	QSA35313.1	8	Tse
SAMN17911903	QSA32200.1	8	Tse
SAMN17911903	QSA33771.1	8	Tse
SAMN17912169	QSA42320.1	8	Tse
SAMN17912169	QSA45670.1	8	Tse
SAMN17912169	QSA42557.1	8	Tse
SAMN17912169	QSA44129.1	8	Tse
SAMN17914336	QSA47492.1	8	Tse
SAMN17914336	QSA50804.1	8	Tse
SAMN17914336	QSA47727.1	8	Tse
SAMN17914336	QSA49277.1	8	Tse
SAMN17915080	QSA58205.1	8	Tse
SAMN17915080	QSA61554.1	8	Tse
SAMN17915080	QSA58442.1	8	Tse
SAMN17915080	QSA60013.1	8	Tse
SAMN17915099	QSA63328.1	8	Tse
SAMN17915099	QSA66677.1	8	Tse
SAMN17915099	QSA63564.1	8	Tse
SAMN17915099	QSA65136.1	8	Tse
SAMN17915109	QSA73683.1	8	Tse
SAMN17915109	QSA77029.1	8	Tse
SAMN17915109	QSA73920.1	8	Tse
SAMN17915109	QSA75491.1	8	Tse
SAMN17915140	QSA78828.1	8	Tse
SAMN17915140	QSA82146.1	8	Tse
SAMN17915140	QSA79062.1	8	Tse
SAMN17915140	QSA80586.1	8	Tse
SAMN17976248	QSF14728.1	8	Tse
SAMN17976248	QSF17973.1	8	Tse
SAMN17976248	QSF14963.1	8	Tse
SAMN17976248	QSF16477.1	8	Tse
SAMN18096031	QSQ02199.1	8	Tse
SAMN18096031	QSQ05558.1	8	Tse
SAMN18096031	QSQ02432.1	8	Tse
SAMN18096031	QSQ03891.1	8	Tse
SAMN18106513	QST10412.1	8	Tse
SAMN18106513	QST11670.1	8	Tse
SAMN18106513	QST10177.1	8	Tse
SAMN18106513	QST13375.1	8	Tse
SAMN18160617	WP_002896516.1	8	Tse
SAMN18160617	WP_001062678.1	8	Tse
SAMN18160617	WP_002439184.1	8	Tse
SAMN18160617	WP_000014594.1	8	Tse
SAMN18478480	QTL29373.1	8	Tse
SAMN18478480	QTL32719.1	8	Tse
SAMN18478480	QTL29609.1	8	Tse
SAMN18478480	QTL31180.1	8	Tse
SAMN18478563	QTL19098.1	8	Tse
SAMN18478563	QTL22445.1	8	Tse
SAMN18478563	QTL19335.1	8	Tse
SAMN18478563	QTL20906.1	8	Tse
SAMN18478623	QTL24232.1	8	Tse
SAMN18478623	QTL27579.1	8	Tse
SAMN18478623	QTL24469.1	8	Tse
SAMN18478623	QTL26040.1	8	Tse
SAMN18478625	QTL14048.1	8	Tse
SAMN18478625	QTL17365.1	8	Tse
SAMN18478625	QTL14281.1	8	Tse
SAMN18478625	QTL15804.1	8	Tse
SAMN24664061	ORF00891	9	Tse
SAMN24667608	ORF00152	9	Tse
SAMN24665690	ORF00223	9	Tse
SAMN24665694	ORF00093	9	Tse
SAMN24663454	ORF00094	9	Tse
SAMN24669136	ORF00254	9	Tse
SAMN24664090	ORF02743	10	Tse
SAMN24665246	ORF00707	10	Tse
SAMD00060934	BAH63096.1	10	Tse
SAMN02603941	ABR76776.1	10	Tse
SAMN03024573	APB49349.1	10	Tse
SAMN03024576	APP23553.1	10	Tse
SAMN03996301	AVG05763.1	10	Tse
SAMN04377968	AMA30110.1	10	Tse
SAMN05231873	AUC29868.1	10	Tse
SAMN05231874	ATU13996.1	10	Tse
SAMN05928590	AUY65473.1	10	Tse
SAMN06200334	ARV40452.1	10	Tse
SAMN06438459	ARS97747.1	10	Tse
SAMN07572687	QBH45030.1	10	Tse
SAMN08380933	QAX16181.1	10	Tse
SAMN08582315	AVK68506.1	10	Tse
SAMN08915824	QPA10934.1	10	Tse
SAMN10390469	QIH87347.1	10	Tse
SAMN10740630	QFU69850.1	10	Tse
SAMN10956502	QBG00668.1	10	Tse
SAMN10963497	QBH07339.1	10	Tse
SAMN11054834	QCH19101.1	10	Tse
SAMN11270035	QOE69363.1	10	Tse
SAMN13503954	QHJ21207.1	10	Tse
SAMN13503956	QHJ16131.1	10	Tse
SAMN14482422	QIV50720.1	10	Tse
SAMN15903654	QNN14078.1	10	Tse
SAMN16093148	QOC81923.1	10	Tse
SAMN16386297	QOT92323.1	10	Tse
SAMN17976248	QSF14238.1	10	Tse
SAMN04377969	WP_200847725.1	11	Tpe
