# Supplementary material for: Identification and Comparative Genomic Analysis of Type VI Secretion Systems and Effectors in Klebsiella pneumoniae
Source: Front Microbiol. 2022 May 12;13:853744. doi: 10.3389/fmicb.2022.853744 (PMC9134191; doi:10.3389/fmicb.2022.853744)
Supplement: Supplementary file 8 [file Table_5.XLSX]

## Sheet: Sheet1
Group	Domain description	Template Fold library id	PDB Header
1	nuclease	c4qkoH	antimicrobial protein
2	RNA ligase	c1u0bB	ligase/rna
3	toxin/antitoxin	c6cp9G	toxin/antitoxin
4	hydrolase	c4o5pB	hydrolase
5	phospholipase	c4x91C	transferase
6	Phospholipase	c3hsiC	transferase
7	catalase	c4r42B	oxidoreductase
8	Nucleic acid-binding protein	c5o6fA	dna binding protein
9	integrase	c1k6yB	transferase
10	hydrolase	c2jiwP	hydrolase/protein binding
11	hydrolase	c4ok7A	hydrolase
