# Supplementary material for: Identification and Comparative Genomic Analysis of Type VI Secretion Systems and Effectors in Klebsiella pneumoniae
Source: Front Microbiol. 2022 May 12;13:853744. doi: 10.3389/fmicb.2022.853744 (PMC9134191; doi:10.3389/fmicb.2022.853744)
Supplement: Supplementary file 9 [file Table_6.XLSX]

## Sheet: vgrg2
Strains	Sequence	Length	Domain
SAMN24664090	MSSVKSLLFSHNHHLLSVKGCEAGLDVLAFEGDEALSQPFRYRIEFTSADHAISKEMMLMKAASLTLQAPVAQGFGINVQQPVRVIQGMVTGFERLSTSRDETHYALTLQPRLALLNRSHQNAIYQDQSVPQIVEKILRERHGLRGQDFLFSLTKTYPRREQVMQYGEDDLRFITRLLGEVGIWFRFTADTRLHIDVAEFCDSQQGYEKGLTLPSVPPSGQQSAGVDAVWEMACRHRVVEQQVSTRDYNYREAKADMNAQVDVTRGETTTFGEAYHWGDNYLTAGNVHDRHPAPESGAFYARLRHERYLNGQTRMQATTSCPTLCPGQVLKVTGGEEVAREFADGVLITAMHSHARRDADFAVEFAGIPDSPDVGYRPEPGARPVMAGTLPARVTSTRE…	839	Bacterial toxin 44
SAMD00060934	MSSVKSLLFSHNHHLLSVKGCEAGLDVLAFEGDEALSQPFRYRIEFTSADHAISKEMMLMKAASLTLQAPVAQGFGINVQQPVRVIQGVVTGFERLSTSRDETHYALTLQPRLALLNRSHQNAIYQDQSVPQIVEKILRERHGLRGQDFLFSLTKTYPRREQVMQYGEDDLRFITRLLGEVGIWFRFTADTRLHIDVAEFCDSQQGYEKGLTLPSVPPSGQQSAGVDAVWEMACRHRVVEQQVSTRDYNYREATADMNAQVDVTRGETTTFGEAYHWGDNYLTAGNVHDRHPAPESGAFYARLRHERYLNGQTRMQATTSCPTLCPGQVLKVTGGEEVAGEFADGVLVTAMHSHARRDADFAVEFAGIPDSPDVGYRPEPGARPVMAGTLPARVTSTRE…	899	Bacterial toxin 44
SAMN02603941	MSSVKSLLFSHNHHLLSVKGCEAGLDVLAFEGDEALSQPFRYRIEFTSADHAISKEMMLMKAASLTLQAPVAQGFGINVQQPVRVIQGVVTGFERLSTSRDETHYALTLQPRLALLNRSHQNAIYQDQSVPQIVEKILRERHGLRGQDFLFSLTKTYPRREQVMQYGEDDLRFITRLLGEVGIWFRFTADKRLHIDVAEFCDSQQGYEKGLTLPSVPPSGQQSAGVDAVWEMACRHRVVEQQVSTRDYNYREATADMNAQVDVTRGETTTFGEAYHWGDNYLTAGNVHDRHPAPESGAFYARLRHERYLNGQTRMQATTSCPTLCPGQVLKVTGGEEVAGEFADGVLVTAMHSHARRDADFAVEFAGIPDSPDVGYRPEPGARPVMAGTLPARVTSTRE…	839	Bacterial toxin 44
SAMN03024573	MSSVKSLLFSHNHHLLSVKGCEAGLDVLAFEGDEALSQPFRYRIEFTSADHAISKEMMLMKAASLTLQAPVAQGFGINVQQPVRVIQGVVTGFERLSTSRDETHYALTLQPRLALLNRSHQNAIYQDQSVPQIVEKILRERHGLRGQDFLFSLTKTYPRREQVMQYGEDDLRFIIRLLGEVGIWFRFTADTRLHIDVAEFCDSQQGYEKGLTLPSVPPSGQQSAGVDAVWEMACRHRVVEQQVSTRDYNYREATADMNAQVDVTRGETTTFGEAYHWGDNYLTAGNVHDRHPAPESGAFYARLRHERYLNGQTRMQATTSCPTLCPGQVLKVTGGEEVAREFAEGVLVTAMHSHARRDADFAVEFAGIPDSPDVGYRPEPGARPMMAGTLPARVTSTRE…	783	Bacterial toxin 44
SAMN03024576	MSSVKSLLFSHNHHLLSVKGCEAGLDVLAFEGDEALSQPFRYRIEFTSADHAISKEMMLMKAASLTLQAPVAQGFGINVQQPVRVIQGVVTGFERLSTSRDETHYALTLQPRLALLNRSHQNAIYQDQSVPQIVEKILRERHGLRGQDFLFSLTKTYPRREQVMQYGEDDLRFITRLLGEVGIWFRFTADTRLHIDVAEFCDSQQGYEKGLTLPSVPPSGQQSAGVDAVWEMACRHRVVEQQVSTRDYNYREATADMNAQVDITRGETTTFGEAYHWGDNYLTAGNVHDRHPAPESGAFYARLRHERYLNGQTRMQATTSCPTLCPGQVLKVTGGEEVAREFADGVLITAMHSHARRDADFAVEFAGIPDSPDVGYRPEPGARPVMAGTLPARVTSTRE…	839	Bacterial toxin 44
SAMN03996301	MSSVKSLLFSHNHHLLSVKGCEAGLDVLAFEGDEALSQPFRYRIEFTSADHAISKEMMLMKAASLTLQAPVAQGFGINVQQPVRVIQGVVTGFERLSTSRDETHYALTLQPRLALLNRSHQNAIYQDQSVPQIVEKILRERHGLRGQDFLFSLTKTYPRREQVMQYGEDDLRFITRLLGEVGIWFRFTTDTRLHIDVAEFCDSQQGYEKGLTLPSVPPSGQQSAGVDGVWEMACRHRVVEQQVSTRDYNYREATADMNAQVDVTRGETTTFGEAYHWGDNYLTAGNVHDRHPAPESGSFYARLRHERYLNGQTRMQATTSCPTLCPGQVLKVTGGEEVAGEFADGVLVTAMHSHARRDADFAVEFAGIPDSPDVGYRPEPGARPVMAGTLPARVTSTRE…	839	Bacterial toxin 44
SAMN04377968	MSSVKSLLFSHNHHLLSVKGCEAGLDVLAFEGDEALSQPFRYRIEFTSADHAISKEMMLMKAASLTLQAPVAQGFGINVQQPVRVIQGVVTGFERLSTSRDETHYALTLQPRLALLNRSHQNAIYQDQSVPQIVEKILRERHGLRGQDFLFSLTKTYPRREQVMQYGEDDLRFITRLLGEVGIWFRFTADTRLHIDVAEFCDSQQGYEKGLTLPSVPPSGQQSAGVDAVWEMACRHRVVEQQVSTRDYNYREATADMNAQVDVTRGETTTFGEAYHWGDNYLTAGNVHDRHPAPESGAFYARLRHERYLNGQTRMQATTSCPTLCPGQVLKVTGGEEVAGEFADGVLVTAMHSHARRDADFAVEFAGIPDSPDVGYRPEPGARPVMAGTLPARVTSTRE…	899	Bacterial toxin 44
SAMN05231873	MSSVKSLLFSHNHHLLSVKGCEAGLDVLAFEGDEALSQPFRYRIEFTSADHAISKEMMLMKAASLTLQAPVAQGFGINVQQPVRVIQGVVTGFERLSTSRDETHYALTLQPRLALLNRSHQNAIYQDQSVPQIVEKILRERHGLRGQDFLFSLTKTYPRREQVMQYGEDDLRFITRLLGDVGIWFRFTADTRLHIDVAEFCDSQQGYEKGLTLPSVPPSGQQSAGVDAVWEMACRHRVVEQQVSTRDYNYREATADMNAQVDVTRGETTTFGEAYHWGDNYLTAGNAHDRHPAPESGAFYARLRHERYLNGQTRMQATTSCPTLCPGQVLKVTGGEEVVGEFADGVLITAMHSHARRDADFAVEFAGIPDSPDVGYRPEPGARPVMAGTLPARVTSTRE…	839	Bacterial toxin 44
SAMN05231874	MSSVKSLLFSHNHHLLSVKGCEAGLDVLAFEGDEALSQPFRYRIEFTSADHAISKEMMLMKAASLTLQAPVAQGFGINVQQPVRVIQGVVTGFERLSTSRDETHYALTLQPRLALLNRSHQNAIYQDQSVPQIVEKILRERHGLRGQDFLFSLTKTYPRREQVMQYGEDDLRFITRLLGEVGIWFRFTADTRLHIDVAEFCDSQQGYEKGLTLPSVPPSGQQSAGVDAVWEMACRHRVVEQQVSTRDYNYREATADMNAQVDVTRGETTTFGEAYHWGDNYLTAGNVHDRHPAPESGAFYARLRHERYLNGQTRMQATTSCPTLCPGQVLKVTGGEEVAGEFADGVLVTAMHSHARRDADFAVEFAGIPDSPDVGYRPEPGARPVMAGTLPARVTSTRE…	899	Bacterial toxin 44
SAMN05928590	VAQGFGINVQQPVRVIQGVVTGFERLSTSRDETHYALTLQPRLALLNRSHQNAIYQDQSVPQIVEKILRERHGLRGQDFLFSLTKTYPRREQVMQYGEDDLRFIIRLLGEVGIWFRFTADTRLHIDVAEFCDSQQGYEKGLTLPSVPPSGQQSAGVDAVWEMACRHRVVEQQVSTRDYNYREATADMNAQVDVTRGETTTFGEAYHWGDNYLTAGNVHDRHPAPESGAFYARLRHERYLNGQTRMQATTSCPTLCPGQVLKVTGGEEVAREFAEGVLVTAMHSHARRDADFAVEFAGIPDSPDVGYRPEPGARPMMAGTLPARVTSTRENDTYGHIDKHGRYRVNMLFDRARWETGFESLWVRQSRPYAGDTYGLHLPLLAGTEVAIGFEDGNPDRPYI…	713	Bacterial toxin 44
SAMN06200334	MSSVKSLLFSHNHHLLSVKGCEAGLDVLAFEGDEALSQPFRYRIEFTSADHAISKEMMLMKAASLTLQAPVAQGFGINVQQPVRVIQGVVTGFERLSTSRDETHYALTLQPRLALLNRSHQNAIYQDQSVPQIVEKILRERHGLRGQDFLFSLTKTYPRREQVMQYGEDDLRFITRLLGEVGIWFRFTADTRLHIDVAEFCDSQQGYEKGLTLPSVPPSGQQSAGVDAVWEMACRHRVVEQQVSTRDYNYREATADMNAQVDVTRGETTTFGEAYHWGDNYLTAGNVHDRHPAPESGAFYARLRHERYLNGQTRMQATTSCPTLCPGQVLKVTGGEEVAGEFADGVLVTAMHSHARRDADFAVEFAGIPDSPDVGYRPEPGARPVMAGTLPARVTSTRE…	899	Bacterial toxin 44
SAMN06438459	MSSNPPIRFSHNHHLLSVKGCEAGLDVLAFEGDEALSQPFRYRIEFTSADHAISKEMMLMKAASLTLQAPVAQGFGINVQQPVRVIQGVVTGFERLSTSRDETHYALTLQPRLALLNRSHQNAIYQDQSVPQIVEKILRERHGLRGQDFLFSLTKTYPRREQVMQYGEDDLRFITRLLGEVGIWFRFTADTRLHIDVAEFCDSQQGYEKGLTLPSVPPSGQQSAGVDAVWEMVCRHRVVEQQVSTRDYNYREATADMNAQVDVTRGETTTFGEAYHWGDNYLTAGNVHDRHPAPESGAFYARLRHERYLNGQTRMQATTSCPTLCPGQVLKVTGGEEVAGEFADGVLVTAMHSHARRDADFAVEFAGIPDSPDVGYRPEPGARPVMAGTLPARVTSTRE…	783	Bacterial toxin 44
SAMN07572687	MSSVKSLLFSHNHHLLSVKGCEAGLDVLAFEGDEALSQPFRYRIEFTSADHAISKEMMLMKAASLTLQAPVAQGFGINVQQPVRVIQGVVTGFERLSTSRDETHYALTLQPRLALLNRSHQNAIYQDQSVPQIVEKILRERHGLRGQDFLFSLTKTYPRREQVMQYGEDDLRFITRLLGEVGIWFRFTADTRLHIDVAEFCDSQQGYEKGLTLPSVPPSGQQSAGVDAVWEMACRHRVVEQQVSTRDYNYREATADMNAQVDVTRGETTTFGEAYHWGDNYLTAGNVHDRHPAPESGAFYARLRHERYLNGQTRMQATTSCPTLCPGQVLKVTGGEEVAGEFADGVLVTAMHSHARRDADFAVEFAGIPDSPDVGYRPEPGARPVMAGTLPARVTSTRE…	839	Bacterial toxin 44
SAMN08380933	MSSVKSLLFSHNHHLLSVKGCEAGLDVLAFEGDEALSQPFRYRIEFTSADHAISKEMMLMKAASLTLQAPVAQGFGINVQQPVRVIQGVVTGFERLSTSRDETHYALTLQPRLALLNRSHQNAIYQDQSVPQIVEKILRERHGLRGQDFLFSLTKTYPRREQVMQYGEDDLRFITRLLGEVGIWFRFTADTRLHIDVAEFCDSQQGYEKGLTLPSVPPSGQQSAGVDAVWEMACRHRVVEQQVSTRDYNYREATADMNAQVDVTRGETTTFGEAYHWGDNYLTAGNVHDRHPAPESGAFYARLRHERYLNGQTRMQATTSCPTLCPGQVLKVTGGEEVAGEFADGVLVTAMHSHARRDADFAVEFAGIPDSPDVGYRPEPGARPVMAGTLPARVTSTRE…	839	Bacterial toxin 44
SAMN08582315	MSSVKSLLFSHNHHLLSVKGCEAGLDVLAFEGDEALSQPFRYRIEFTSADHAISKEMMLMKAASLTLQAPVAQGFGINVQQPVRVIQGVVTGFERLSTSRDETHYALTLQPRLALLNRSHQNAIYQDQSVPQIVEKILRERHGLRGQDFLFSLTKTYPRREQVMQYGEDDLRFITRLLGEVGIWFRFTADTRLHIDVAEFCDSQQGYEKGLTLPSVPPSGQQSAGVDAVWEMACRHRVVEQQVSTRDYNYREATADMNAQVDVTRGETTTFGEAYHWGDNYLTAGNVHDRHPAPESGAFYARLRHERYLNGQTRMQATTSCPTLCPGQVLKVTGGEEVAGEFADGVLVTAMHSHARRDADFAVEFAGIPDSPDVGYRPEPGARPVMAGTLPARVTSTRE…	899	Bacterial toxin 44
SAMN08915824	MSSVKSLLFSHNHHLLSVKGCEAGLDVLAFEGDEALSQPFRYRIEFTSADHAISKEMMLMKAASLTLQAPVAQGFGINVQQPVRVIQGVVTGFERLSTSRDETHYALTLQPRLALLNRSHQNAIYQDQSVPQIVEKILRERHGLRGQDFLFSLTKTYPRREQVMQYGEDDLRFITRLLGEVGIWFRFTADTRLHIDVAEFCDSQQGYEKGLTLPSVPPSGQQSAGVDAVWEMACRHRVVEQQVSTRDYNYREATADMNAQVDVTRGETTTFGEAYHWGDNYLTAGNVHDRHPAPESGAFYARLRHERYLNGQTRMQATTSCPTLCPGQVLKVTGGEEVAGEFADGVLVTAMHSHARRDADFAVEFAGIPDSPDVGYRPEPGARPVMAGTLPARVTSTRE…	899	Bacterial toxin 44
SAMN10390469	MSSVKSLLFSHNHHLLSVKGCEAGLDVLAFEGDEALSQPFRYRIEFTSADHAISKEMMLMKAASLTLQAPVAQGFGINVQQPVRVIQGVVTGFERLSTSRDETHYALTLQPRLALLNRSHQNAIYQDQSVPQIVEKILRERHGLRGQDFLFSLTKTYPRREQVMQYGEDDLRFITRLLGEVGIWFRFTADTRLHIDVAEFCDSQQGYEKGLTLPSVPPSGQQSAGVDAVWEMACRHRVVEQQVSTRDYNYREATADMNAQVDVTRGETTTFGEAYHWGDNYLTAGNVHDRHPAPESGAFYARLRHERYLNGQTRMQATTSCPTLCPGQVLTVIGGEEVAREFAEGVLVTAMHSHARRDADFAVEFAGIPDSPDVGYRPEPGARPVMAGTLPARVTSTRE…	839	Bacterial toxin 44
SAMN10740630	MSSVKSLLFSHNHHLLSVKGCEAGLDVLAFEGDEALSQPFRYRIEFTSADHAISKEMMLMKAASLTLQAPVAQGFGINVQQPVRVIQGVVTGFERLSTSRDETHYALTLQPRLALLNRSHQNAIYQDQSVPQIVEKILRERHGLRGQDFLFSLTKTYPRREQVMQYGEDDLRFITRLLGEVGIWFRFTADTRLHIDVAEFCDSQQGYEKGLTLPSVPPSGQQSAGVDAVWEMACRHRVVEQQVSTRDYNYREATADMNAQVDVTRGETTTFGEAYHWGDNYLTAGNVHDRHPAPESGAFYARLRHERYLNGQTRMQATTSCPTLCPGQVLKVTGGEEVAGEFADGVLITAMHSHARRDADFAVEFAGIPDSPDVGYRPEPGARPVMAGTLPARVTSTRE…	783	Bacterial toxin 44
SAMN10956502	MSSVKSLLFSHNHHLLSVKGCEAGLDVLAFEGDEALSQPFRYRIEFTSADHAISKEMMLMKAASLTLQAPVAQGFGINVQQPVRVIQGVVTGFERLSTSRDETHYALTLQPRLALLNRSHQNAIYQDQSVPQIVEKILRERHGLRGQDFLFSLTKTYPRREQVMQYGEDDLRFITRLLGEVGIWFRFTADTRLHIDVAEFCDSQQGYEKGLTLPSVPPSGQQSAGVDAVWEMACRHRVVEQQVSTRDYNYREATADMNAQVDVTRGETTTFGEAYHWGDNYLTAGNVHDRHPAPESGAFYARLRHERYLNGQTRMQATTSCPTLCPGQVLKVTGGEEVAGEFADGVLVTAMHSHARRDADFAVEFAGIPDSPDVGYRPEPGARPVMAGTLPARVTSTRE…	899	Bacterial toxin 44
SAMN10963497	MKSLLFSHNHHLLSVKGCEAGLDVLAFEGDEALSQPFRYRIEFTSADHAISKEMMLMKAASLTLQAPVAQGFGINVQQPVRVIQGVVTGFERLSTSRDETHYALTLQPRLALLNRSHQNAIYQDQSVPQIVEKILRERHGLRGQDFLFSLTKTYPRREQVMQYGEDDLRFITRLLGEVGIWFRFTADTRLHIDVAEFCDSQQGYEKGLTLPSVPPSGQQSAGVDAVWEMACRHRVVEQQVSTRDYNYREATADMNAQVDVTRGETTTFGEAYHWGDNYLTAGNVHDRHPAPESGAFYARLRHERYLNGQTRMQATTSCPTLCPGQVLKVTGGEEVAGEFADGVLVTAMHSHARRDADFAVEFAGIPDSPDVGYRPEPGARPVMAGTLPARVTSTRENDT…	822	Bacterial toxin 44
SAMN11054834	MSSVKSLLFSHNHHLLSVKGCEAGLDVLAFEGDEALSQPFRYRIEFTSADHAISKEMMLMKAASLTLQAPVAQGFGINVQQPVRVIQGVVTGFERLSTSRDETHYALTLQPRLALLNRSHQNAIYQDQSVPQIVEKILRERHGLRGQDFLFSLTKTYPRREQVMQYGEDDLRFITRLLGEVGIWFRFTADTRLHIDVAEFCDSQQGYEKGLTLPSVPPSGQQSAGVDAVWEMACRHRVVEQQVSTRDYNYREATADMNAQVDVTRGETTTFGEAYHWGDNYLTAGNVHDRHPAPESGAFYARLRHERYLNGQTRMQATTSCPTLCPGQVLKVTGGEEVAGEFADGVLVTAMHSHARRDADFAVEFAGIPDSPDVGYRPEPGARPVMAGTLPARVTSTRE…	899	Bacterial toxin 44
SAMN11270035	MSSNPPIRFSHNHHLLSVKGCEAGLDVLAFEGDEALSQPFRYRIEFTSADHAISKEMMLMKAASLTLQAPVAQGFGINVQQPVRVIQGVVTGFERLSTSRDETHYALTLQPRLALLNRSHQNAIYQDQSVPQIVEKILRERHGLRGQDFLFSLTKTYPRREQVMQYGEDDLRFITRLLGDVGIWFRFTADTRLHIDVAEFCDSQQGYEKGLTLPSVPPSGQQSAGVDAVWEMACRHRVVEQQVSTRDYNYREATADMNAQVDVTRGETTTFGEAYHWGDNYLTAGNAHDRHPAPESGAFYARLRHERYLNGQTRMQATTSCPTLCPGQVLKVTGGEEVVGEFADGVLITAMHSHARRDADFAVEFAGIPDSPDVGYRPEPGARPVMAGTLPARVTSTRE…	783	Bacterial toxin 44
SAMN13503954	MSSVKSLLFSHNHHLLSVKGCEAGLDVLAFEGDEALSQPFRYRIEFTSADHAISKEMMLMKAASLTLQAPVAQGFGINVQQPVRVIQGVVTGFERLSTSRDETHYALTLQPRLALLNRSHQNAIYQDQSVPQIVEKILRERHGLRGQDFLFSLTKTYPRREQVMQYGEDDLRFITRLLGEVGIWFRFTADTRLHIDVAEFCDSQQGYEKGLTLPSVPPSGQQSAGVDAVWEMACRHRVVEQQVSTRDYNYREATADMNAQVDVTRGETTTFGEAYHWGDNYLTAGNVHDRHPAPESGAFYARLRHERYLNGQTRMQATTSCPTLCPGQVLKVTGGEEVAGEFADGVLVTAMHSHARRDADFAVEFAGIPDSPDVGYRPEPGARPVMAGTLPARVTSTRE…	899	Bacterial toxin 44
SAMN13503956	MSSVKSLLFSHNHHLLSVKGCEAGLDVLAFEGDEALSQPFRYRIEFTSADHAISKEMMLMKAASLTLQAPVAQGFGINVQQPVRVIQGVVTGFERLSTSRDETHYALTLQPRLALLNRSHQNAIYQDQSVPQIVEKILRERHGLRGQDFLFSLTKTYPRREQVMQYGEDDLRFITRLLGEVGIWFRFTADTRLHIDVAEFCDSQQGYEKGLTLPSVPPSGQQSAGVDAVWEMACRHRVVEQQVSTRDYNYREATADMNAQVDVTRGETTTFGEAYHWGDNYLTAGNVHDRHPAPESGAFYARLRHERYLNGQTRMQATTSCPTLCPGQVLKVTGGEEVAGEFADGVLVTAMHSHARRDADFAVEFAGIPDSPDVGYRPEPGARPVMAGTLPARVTSTRE…	899	Bacterial toxin 44
SAMN14482422	MSSVKSLLFSHNHHLLSVKGCEAGLDVLAFEGDEALSQPFRYRIEFTSADHAISKEMMLMKAASLTLQAPVAQGFGINVQQPVRVIQGVVTGFERLSTSRDETHYALTLQPRLALLNRSHQNAIYEDQSVPQIVEKILRERHGLRGQDFLFSLTKTYPRREQVMQYGEDDLRFITRLLGDVGIWFRFTADTRLHIDVAEFCDSQQGYEKGLTLPSVPPSGQQSAGVDAVWEMACRHRVVEQQVSTRDYNYREATADMNAQVDVTRGETTTFGEAYHWGDNYLTAGNAHDRHPAPESGAFYARLRHERYLNGQTRMQATTSCPTLCPGQVLKVTGGEEVVGEFADGVLITAMHSHARRDADFAVEFAGIPDSPDVGYRPEPGARPVMAGTLPARVTSTRE…	839	Bacterial toxin 44
SAMN15903654	MSSVKSLLFSHNHHLLSVKGCEAGLDVLAFEGDEALSQPFRYRIEFTSADHAISKEMMLMKAASLTLQAPVAQGFGINVQQPVRVIQGVVTGFERLSTSRDETHYALTLQPRLALLNRSHQNAIYQDQSVPQIVEKILRERHGLRGQDFLFSLTKTYPRREQVMQYGEDDLRFITRLLGEVGIWFRFTADTRLHIDVAEFCDSQQGYEKGLTLPSVPPSGQQSAGVDAVWEMACRHRVVEQQVSTRDYNYREATADMNAQVDVTRGETTTFGEAYHWGDNYLTAGNVHDRHPAPESGAFYARLRHERYLNGQTRMQATTSCPTLCPGQVLKVTGGEEVAGEFADGVLVTAMHSHARRDADFAVEFAGIPDSPDVGYRPEPGARPVMAGTLPARVTSTRE…	783	Bacterial toxin 44
SAMN16093148	MSSNPPIRFSHNHHLLSVKGCEAGLDVLAFEGDEALSQPFRYRIEFTSADHAISKEMMLMKAASLTLQAPVAQGFGINVQQPVRVIQGVVTGFERLSTSRDETHYALTLQPRLALLNRSHQNAIYQDQSVPQIVEKILRERHGLRGQDFLFSLTKTYPRREQVMQYGEDDLRFITRLLGEVGIWFRFTADTRLHIDVAEFCDSQQGYEKGLTLPSVPPSGQQSAGVDAVWEMACRHRVVEQQVSTRDYNYREATADMNAQVDVTRGETTTFGEAYHWGDNYLTAGNVHDRHPAPESGAFYARLRHERYLNGQTRMQATTSCPTLCPGQVLKVTGGEEVAGEFADGVLVTAMHSHARRDADFAVEFAGIPDSPDVGYRPEPGARPVMAGTLPARVTSTRE…	783	Bacterial toxin 44
SAMN16386297	MSSVKSLLFSHNHHLLSVKGCEAGLDVLAFEGDEALSQPFRYRIEFTSADHAISKEMMLMKAASLTLQAPVAQGFGINVQQPVRVIQGVVTGFERLSTSRDETHYALTLQPRLALLNRSHQNAIYQDQSVPQIVEKILRERHGLRGQDFLFSLTKTYPRREQVMQYGEDDLRFITRLLGEVGIWFRFTADTRLHIDVAEFCDSQQGYEKGLTLPSVPPSGQQSAGVDAVWEMACRHRVVEQQVSTRDYNYREATADMNAQVDVTRGETTTFGEAYHWGDNYLTAGNVHDRHPAPESGAFYARLRHERYLNGQTRMQATTSCPTLCPGQVLKVTGGEEVAGEFADGVLVTAMHSHARRDADFAVEFAGIPDSPDVGYRPEPGARPVMAGTLPARVTSTRE…	899	Bacterial toxin 44
SAMN17976248	MSSVKSLLFSHNHHLLSVKGCEAGLDVLAFEGDEALSQPFRYRIEFTSADHAISKEMMLMKAASLTLQAPVAQGFGINVQQPVRVIQGVVTGFERLSTSRDETHYALTLQPRLALLNRSHQNAIYQDQSVPQIVEKILRERHGLRGQDFLFSLTKTYPRREQVMQYGEDDLRFITRLLGEVGIWFRFTADTRLHIDVAEFCDSQQGYEKGLTLPSVPPSGQQSAGVDAVWEMACRHRVVEQQVSTRDYNYREATADMNAQVDVTRGETTTFGEAYHWGDNYLTAGNAHDRHPAPESGAFYARLRHERYLNGQTRMQATTSCPTLCPGQVLKVTGGEEVAGEFADGVLITAMHSHARHDADFAVEFAGIPDSPDVGYRPEPGARPVMAGTLPARVTSTRE…	839	Bacterial toxin 44
SAMN24669140	MDVQNFDHSHHALKIRGLSSGVDVLSFEGKEQLSAPFRYDIQFTSSDKSIAPESVLMQDGAFSLTAPPVQGIPTQTPLRTLYGVITGFKQLSSSRDEARYEVRLEPRLALLSRSHQNAIYQNQTVPQIVEKILRERHEMRGQDFVFNLKGDYPSREQVMQYDEDDLTFISRLLSVVGIWFRFSTDARLKIGVIEFYDDQSGYERGLTLPLRHPSGMSDSGTEAVWDLNTAYSVVSRSVTTRDYNYREAMAEMTTGQFDVTGGDNTTYGEAYHYADNFLKTGDKATPESGAFYARIRHERYLNGRAILKGQSTSSLLMPGLEIKVEGNDAPEVFRKGILITGITASAARDRSYELAFTAIPYSERYGYRPPLIRRPVMAGTLPARVTSTTANDVYAHIDK…	796	alpha/beta hydrolases
SAMN02885365	MDVQNFDHSHHALKIRGLSSGVDVLSFEGKEQLSAPFRYDIQFTSSDKSIAPESVLMQDGAFSLTAPPVQGIPTQTPLRTLYGVITGFKQLSSSRDEARYEVRLEPRLALLSRSHQNAIYQNQTVPQIVEKILRERHEMRGQDFVFNLKGDYPSREQVMQYDEDDLTFISRLLSVVGIWFRFSTDARLKIGVIEFYDDQSGYERGLTLPLRHPSGMSDSGTEAVWDLNTAYSVVSRSVTTRDYNYREAMAEMTTGQFDVTGGDNTTYGEAYHYADNFLKTGDKATPESGAFYARIRHERYLNGRAILKGQSTSSLLMPGLEIKVEGNDAPEVFRKGILITGITASAARDRSYELAFTAIPYSERYGYRPPLIRRPVMAGTLPARVTSTTANDVYAHIDK…	796	alpha/beta hydrolases
SAMN03024590	MDVQNFDHSHHALKIRGLSSGVDVLSFEGKEQLSAPFRYDIQFTSSDKSIAPESVLMQDGAFSLTAPPVQGIPTQTPLRTLYGVITGFKQLSSSRDEARYEVRLEPRLALLSRSHQNAIYQNQTVPQIVEKILRERHEMRGQDFVFNLKGDYPSREQVMQYDEDDLTFISRLLSEVGIWFRFSTDARLKIGVIEFYDDQSGYERGLTLPLRHPSGMSDSGTEAVWDLNTAYSVVSRSVTTRDYNYREAMAEMTTGQFDVTGGDNTTYGEAYHYADNFLKTGDKATPESGAFYARIRHERYLNGRAILKGQSTSSLLMPGLEIKVEGNDAPEVFRKGILITGITASAARDRSYELTFTAIPYSERYGYRPPLIRRPVMAGTLPARVTSTTANDVYAHIDK…	826	alpha/beta hydrolases
SAMN04044480	MDVQNFDHSHHALKIRGLSSGVDVLSFEGKEQLSAPFRYDIQFTSSDKSIAPESVLMQDGAFSLTAPPVQGIPTQTPLRTLYGVITGFKQLSSSRDEARYEVRLEPRLALLSRSHQNAIYQNQTVPQIVEKILRERHEMRGQDFVFNLKGDYPSREQVMQYDEDDLTFISRLLSVVGIWFRFSTDARLKIGVIEFYDDQSGYERGLTLPLRHPSGMSDSGTEAVWDLNTAYSVVSRSVTTRDYNYREAMAEMTTGQFDVTGGDNTTYGEAYHYADNFLKTGDKATPESGAFYARIRHERYLNGRAILKGQSTSSLLMPGLEIKVEGNDAPEVFRKGILITGITASAARDRSYELAFTAIPYSERYGYRPPLIRRPVMAGTLPARVTSTTANDVYAHIDK…	826	alpha/beta hydrolases
SAMN04421276	MDVQNFDHSHHALKIRGLSSGVDVLSFEGKEQLSAPFRYDIQFTSSDKSIAPESVLMQDGAFSLTAPPVQGIPTQTPLRTLYGVITGFKQLSSSRDEARYEVRLEPRLALLSRSHQNAIYQNQTVPQIVEKILRERHEMRGQDFVFNLKGDYPSREQVMQYDEDDLTFISRLLSVVGIWFRFSTDARLKIGVIEFYDDQSGYERGLTLPLRHPSGMSDSGTEAVWDLNTAYSVVSRSVTTRDYNYREAMAEMTTGQFDVTGGDNTTYGEAYHYADNFLKTGDKATPESGAFYARIRHERYLNGRAILKGQSTSSLLMPGLEIKVEGNDAPEVFRKGILITGITASAARDRSYELAFTAIPYSERYGYRPPLIRRPVMAGTLPARVTSTTANDVYAHIDK…	826	alpha/beta hydrolases
SAMN05928542	MDVQNFDHSHHALKIRGLSSGVDVLSFEGKEQLSAPFRYDIQFTSSDKSIAPESVLMQDGAFSLTAPPVQGIPTQTPLRTLYGVITGFKQLSSSRDEARYEVRLEPRLALLSRSHQNAIYQNQTVPQIVEKILRERHEMRGQDFVFNLKGDYPSREQVMQYDEDDLTFISRLLSVVGIWFRFSTDARLKIGVIEFYDDQSGYERGLTLPLRHPSGMSDSGTEAVWDLNTAYSVVSRSVTTRDYNYREAMAEMTTGQFDVTGGDNTTYGEAYHYADNFLKTGDKATPESGAFYARIRHERYLNGRAILKGQSTSSLLMPGLEIKVEGNDAPEVFRKGILITGITASAARDRSYELAFTAIPYSERYGYRPPLIRRPVMAGTLPARVTSTTANDVYAHIDK…	796	alpha/beta hydrolases
SAMN06112194	MDVQNFDHSHHALKIRGLSSGVDVLSFEGKEQLSAPFRYDIQFTSSDKSIAPESVLMQDGAFSLTAPPVQGIPTQTPLRTLYGVITGFKQLSSSRDEARYEVRLEPRLALLSRSHQNAIYQNQTVPQIVEKILRERHEMRGQDFVFNLKGDYPSREQVMQYDEDDLTFISRLLSVVGIWFRFSTDARLKIGVIEFYDDQSGYERGLTLPLRHPSGMSDSGTEAVWDLNTAYSVVSRSVTTRDYNYREAMAEMTTGQFDVTGGDNTTYGEAYHYADNFLKTGDKATPESGAFYARIRHERYLNGRAILKGQSTSSLLMPGLEIKVEGNDAPEVFRKGILITGITASAARDRSYELAFTAIPYSERYGYRPPLIRRPVMAGTLPARVTSTTANDVYAHIDK…	826	alpha/beta hydrolases
SAMN06437491	MDVQNFDHSHHALKIRGLSSGVDVLSFEGKEQLSAPFRYDIQFTSSDKSIAPESVLMQDGAFSLTAPPVQGIPTQTPLRTLYGVITGFKQLSSSRDEARYEVRLEPRLALLSRSHQNAIYQNQTVPQIVEKILRERHEMRGQDFVFNLKGDYPSREQVMQYDEDDLTFISRLLSVVGIWFRFSTDARLKIGVIEFYDDQSGYERGLTLPLRHPSGMSDSGTEAVWDLNTAYSVVSRSVTTRDYNYREAMAEMTTGQFDVTGGDNTTYGEAYHYADNFLKTGDKATPESGAFYARIRHERYLNGRAILKGQSTSSLLMPGLEIKVEGNDAPEVFRKGILITGITASAARDRSYELAFTAIPYSERYGYRPPLIRRPVMAGTLPARVTSTTANDVYAHIDK…	826	alpha/beta hydrolases
SAMN08022168	MDVQNFDHSHHALKIRGLSSGVDVLSFEGKEQLSAPFRYDIQFTSSDKSIAPESVLMQDGAFSLTAPPVQGIPTQTPLRTLYGVITGFKQLSSSRDEARYEVRLEPRLALLSRSHQNAIYQNQTVPQIVEKILRERHEMRGQDFVFNLKGDYPSREQVMQYDEDDLTFISRLLSVVGIWFRFSTDARLKIGVIEFYDDQSGYERGLTLPLRHPSGMSDSGTEAVWDLNTAYSVVSRSVTTRDYNYREAMAEMTTGQFDVTGGDNTTYGEAYHYADNFLKTGDKATPESGAFYARIRHERYLNGRAILKGQSTSSLLMPGLEIKVEGNDAPEVFRKGILITGITASAARDRSYELAFTAIPYSERYGYRPPLIRRPVMAGTLPARVTSTTANDVYAHIDK…	796	alpha/beta hydrolases
SAMN08380941	MDVQNFDHSHHALKIRGLSSGVDVLSFEGKEQLSAPFRYDIQFTSSDKSIAPESVLMQDGAFSLTAPPVQGIPTQTPLRTLYGVITGFKQLSSSRDEARYEVRLEPRLALLSRSHQNAIYQNQTVPQIVEKILRERHEMRGQDFVFNLKSDYPSREQVMQYDEDDLTFISRLLSEVGIWFRFSTDARLKIGVIEFYDDQSGYERGLTLPLRHPSGMSDSGTEAVWDLNTAYSVVSRSVTTRDYNYREAMAEMTTGQFDVTGGDYTTYGEAYHYADNFLKTGDKATPESGAFYARIRHERYLNGRAILKGQSTSSLLMPGLEIKVEGNDAPEVFRKGILITGITASAARDRSYELTFTAIPYSERYGYRPPLIRRPVMAGTLPARVTSTTANDVYAHIDK…	826	alpha/beta hydrolases
SAMN10439690	MDVQNFDHSHHALKIRGLSSGVDVLSFEGKEQLSAPFRYDIQFTSSDKSIAPESVLMQDGAFSLTAPPVQGIPTQTPLRTLYGVITGFKQLSSSRDEARYEVRLEPRLALLSRSHQNAIYQNQTVPQIVEKILRERHEMRGQDFVFNLKGDYPSREQVMQYDEDDLTFISRLLSVVGIWFRFSTDARLKIGVIEFYDDQSGYERGLTLPLRHPSGMSDSGTEAVWDLNTAYSVVSRSVTTRDYNYREAMAEMTTGQFDVTGGDNTTYGEAYHYADNFLKTGDKATPESGAFYARIRHERYLNGRAILKGQSTSSLLMPGLEIKVEGNDAPEVFRKGILITGITASAARDRSYELAFTAIPYSERYGYRPPLIRRPVMAGTLPARVTSTTANDVYAHIDK…	796	alpha/beta hydrolases
SAMN10439712	MDVQNFDHSHHALKIRGLSSGVDVLSFEGKEQLSAPFRYDIQFTSSDKSIAPESVLMQDGAFSLTAPPVQGIPTQTPLRTLYGVITGFKQLSSSRDEARYEVRLEPRLALLSRSHQNAIYQNQTVPQIVEKILRERHEMRGQDFVFNLKGDYPSREQVMQYDEDDLTFISRLLSVVGIWFRFSTDARLKIGVIEFYDDQSGYERGLTLPLRHPSGMSDSGTEAVWDLNTAYSVVSRSVTTRDYNYREAMAEMTTGQFDVTGGDNTTYGEAYHYADNFLKTGDKATPESGAFYARIRHERYLNGRAILKGQSTSSLLMPGLEIKVEGNDAPEVFRKGILITGITASAARDRSYELAFTAIPYSERYGYRPPLIRRPVMAGTLPARVTSTTANDVYAHIDK…	796	alpha/beta hydrolases
SAMN10956433	MDVQNFDHSHHALKIRGLSSGVDVLSFEGKEQLSAPFRYDIQFTSSDKSIAPESVLMQDGAFSLTAPPVQGIPTQTPLRTLYGVITGFKQLSSSRDEARYEVRLEPRLALLSRSHQNAIYQNQTVPQIVEKILRERHEMRGQDFVFNLKGDYPSREQVMQYDEDDLTFISRLLSVVGIWFRFSTDARLKIGVIEFYDDQSGYERGLTLPLRHPSGMSDSGTEAVWDLNTAYSVVSRSVTTRDYNYREAMAEMTTGQFDVTGGDNTTYGEAYHYADNFLKTGDKATPESGAFYARIRHERYLNGRAILKGQSTSSLLMPGLEIKVEGNDAPEVFRKGILITGITASAARDRSYELAFTAIPYSERYGYRPPLIRRPVMAGTLPARVTSTTANDVYAHIDK…	796	alpha/beta hydrolases
SAMN10963497	MDVQNFDHSHHALKIRGLSSGVDVLSFEGKEQLSAPFRYDIQFTSSDKSIAPESVLMQDGAFSLTAPPVQGIPTQTPLRTLYGVITGFKQLSSSRDEARYEVRLEPRLALLSRSHQNAIYQNQTVPQIVEKILRERHEMRGQDFVFNLKGDYPSREQVMQYDEDDLTFISRLLSVVGIWFRFSTDARLKIGVIEFYDDQSGYERGLTLPLRHPSGMSDSGTEAVWDLNTAYSVVSRSVTTRDYNYREAMAEMTTGQFDVTGGDNTTYGEAYHYADNFLKTGDKATPESGAFYARIRHERYLNGRAILKGQSTSSLLMPGLEIKVEGNDAPEVFRKGILITGITASAARDRSYELAFTAIPYSERYGYRPPLIRRPVMAGTLPARVTSTTANDVYAHIDK…	796	alpha/beta hydrolases
SAMN11793565	MDVQNFDHSHHALKIRGLSSGVDVLSFEGKEQLSAPFRYDIQFTSSDKSIAPESVLMQDGAFSLTAPPVQGIPTQTPLRTLYGVITGFKQLSSSRDEARYEVRLEPRLALLSRSHQNAIYQNQTVPQIVEKILRERHEMRGQDFVFNLKGDYPSREQVMQYDEDDLTFISRLLSVVGIWFRFSTDARLKIGVIEFYDDQSGYERGLTLPLRHPSGMSDSGTEAVWDLNTAYSVVSRSVTTRDYNYREAMAEMTTGQFDVTGGDNTTYGEAYHYADNFLKTGDKATPESGAFYARIRHERYLNGRAILKGQSTSSLLMPGLEIKVEGNDAPEVFRKGILITGITASAARDRSYELAFTAIPYSERYGYRPPLIRRPVMAGTLPARVTSTTANDVYAHIDK…	796	alpha/beta hydrolases
SAMN14402341	MDVQNFDHSHHALKIRGLSSGVDVLSFEGKEQLSAPFRYDIQFTSSDKSIAPESVLMQDGAFSLTAPPVQGIPTQTPLRTLYGVITGFKQLSSSRDEARYEVRLEPRLALLSRSHQNAIYQNQTVPQIVEKILRERHEMRGQDFVFNLKGDYPSREQVMQYDEDDLTFISRLLSVVGIWFRFSTDARLKIGVIEFYDDQSGYERGLTLPLRHPSGMSDSGTEAVWDLNTAYSVVSRSVTTRDYNYREAMAEMTTGQFDVTGGDNTTYGEAYHYADNFLKTGDKATPESGAFYARIRHERYLNGRAILKGQSTSSLLMPGLEIKVEGNDAPEVFRKGILITGITASAARDRSYELAFTAIPYSERYGYRPPLIRRPVMAGTLPARVTSTTANDVYAHIDK…	826	alpha/beta hydrolases
SAMN14402356	MDVQNFDHSHHALKIRGLSSGVDVLSFEGKEQLSAPFRYDIQFTSSDKSIAPESVLMQDGAFSLTAPPVQGIPTQTPLRTLYGVITGFKQLSSSRDEARYEVRLEPRLALLSRSHQNAIYQNQTVPQIVEKILRERHEMRGQDFVFNLKGDYPSREQVMQYDEDDLTFISRLLSVVGIWFRFSTDARLKIGVIEFYDDQSGYERGLTLPLRHPSGMSDSGTEAVWDLNTAYSVVSRSVTTRDYNYREAMAEMTTGQFDVTGGDNTTYGEAYHYADNFLKTGDKATPESGAFYARIRHERYLNGRAILKGQSTSSLLMPGLEIKVEGNDAPEVFRKGILITGITASAARDRSYELAFTAIPYSERYGYRPPLIRRPVMAGTLPARVTSTTANDVYAHIDK…	826	alpha/beta hydrolases
SAMN14421541	MDVQNFDHSHHALKIRGLSSGVDVLSFEGKEQLSAPFRYDIQFTSSDKSIAPESVLMQDGAFSLTAPPVQGIPTQTPLRTLYGVITGFKQLSSSRDEARYEVRLEPRLALLSRSHQNAIYQNQTVPQIVEKILRERHEMRGQDFVFNLKGDYPSREQVMQYDEDDLTFISRLLSVVGIWFRFSTDARLKIGVIEFYDDQSGYERGLTLPLRHPSGMSDSGTEAVWDLNTAYSVVSRSVTTRDYNYREAMAEMTTGQFDVTGGDNTTYGEAYHYADNFLKTGDKATPESGAFYARIRHERYLNGRAILKGQSTSSLLMPGLEIKVEGNDAPEVFRKGILITGITASAARDRSYELAFTAIPYSERYGYRPPLIRRPVMAGTLPARVTSTTANDVYAHIDK…	796	alpha/beta hydrolases
SAMN14770898	MDVQNFDHSHHALKIRGLSSGVDVLSFEGKEQLSAPFRYDIQFTSSDKSIAPESVLMQDGAFSLTAPPVQGIPTQTPLRTLYGVITGFKQLSSSRDEARYEVRLEPRLALLSRSHQNAIYQNQTVPQIVEKILRERHEMRGQDFVFNLKGDYPSREQVMQYDEDDLTFISRLLSVVGIWFRFSTDARLKIGVIEFYDDQSGYERGLTLPLRHPSGMSDSGTEAVWDLNTAYSVVSRSVTTRDYNYREAMAEMTTGQFDVTGGDNTTYGEAYHYADNFLKTGDKATPESGAFYARIRHERYLNGRAILKGQSTSSLLMPGLEIKVEGNDAPEVFRKGILITGITASAARDRSYELAFTAIPYSERYGYRPPLIRRPVMAGTLPARVTSTTANDVYAHIDK…	796	alpha/beta hydrolases
SAMN18096031	MDVQNFDHSHHALKIRGLSSGVDVLSFEGKEQLSAPFRYDIQFTSSDKSIAPESVLMQDGAFSLTAPPVQGIPTQTPLRTLYGVITGFKQLSSSRDEARYEVRLEPRLALLSRSHQNAIYQNQTVPQIVEKILRERHEMRGQDFVFNLKGDYPSREQVMQYDEDDLTFISRLLSVVGIWFRFSTDARLKIGVIEFYDDQSGYERGLTLPLRHPSGMSDSGTEAVWDLNTAYSVVSRSVTTRDYNYREAMAEMTTGQFDVTGGDNTTYGEAYHYADNFLKTGDKATPESGAFYARIRHERYLNGRAILKGQSTSSLLMPGLEIKVEGNDAPEVFRKGILITGITASAARDRSYELAFTAIPYSERYGYRPPLIRRPVMAGTLPARVTSTTANDVYAHIDK…	826	alpha/beta hydrolases
SAMN24667609	MDVQNFDHSHHALKIRGLSSGVDVLSFEGKEQLSAPFRYDIQFTSSDKSIAPESVLMQDGAFSLTAPPVQGIPTQTPLRTLYGVITGFKQLSSSRDEARYEVRLEPRLALLSRSHQNAIYQNQTVPQIVEKILRERHEMRGQDFVFNLKGDYPSREQVMQYDEDDLTFISRLLSVVGIWFRFSTDARLKIGVIEFYDDQSGYERGLTLPLRHPSGMSDSGTEAVWDLNTAYSVVSRSVTTRDYNYREAMAEMTTGQFDVTGGDNTTYGEAYHYADNFLKTGDKATPESGAFYARIRHERYLNGRAILKGQSTSSLLMPGLEIKVEGNDAPEVFRKGILITGITASAARDRSYELAFTAIPYSERYGYRPPLIRRPVMAGTLPARVTSTTANDVYAHIDK…	826	alpha/beta hydrolases
SAMN24668373	MDVQNFDHSHHALKIRGLSSGVDVLSFEGKEQLSAPFRYDIQFTSSDKSIAPESVLMQDGAFSLTAPPVQGIPTQTPLRTLYGVITGFKQLSSSRDEARYEVRLEPRLALLSRSHQNAIYQNQTVPQIVEKILRERHEMRGQDFVFNLKGDYPSREQVMQYDEDDLTFISRLLSVVGIWFRFSTDARLKIGVIEFYDDQSGYERGLTLPLRHPSGMSDSGTEAVWDLNTAYSVVSRSVTTRDYNYREAMAEMTTGQFDVTGGDNTTYGEAYHYADNFLKTGDKATPESGAFYARIRHERYLNGRAILKGQSTSSLLMPGLEIKVEGNDAPEVFRKGILITGITASAARDRSYELAFTAIPYSERYGYRPPLIRRPVMAGTLPARVTSTTANDVYAHIDK…	796	alpha/beta hydrolases
SAMN24668372	MDVQNFDHSHHALKIRGLSSGVDVLSFEGKEQLSAPFRYDIQFTSSDKSIAPESVLMQDGAFSLTAPPVQGIPTQTPLRTLYGVITGFKQLSSSRDEARYEVRLEPRLALLSRSHQNAIYQNQTVPQIVEKILRERHEMRGQDFVFNLKGDYPSREQVMQYDEDDLTFISRLLSVVGIWFRFSTDARLKIGVIEFYDDQSGYERGLTLPLRHPSGMSDSGTEAVWDLNTAYSVVSRSVTTRDYNYREAMAEMTTGQFDVTGGDNTTYGEAYHYADNFLKTGDKATPESGAFYARIRHERYLNGRAILKGQSTSSLLMPGLEIKVEGNDAPEVFRKGILITGITASAARDRSYELAFTAIPYSERYGYRPPLIRRPVMAGTLPARVTSTTANDVYAHIDK…	796	alpha/beta hydrolases
SAMN06112222	MDTSSIITGTTLNRYQLGIPSCTASLDVEEFSGAEKLSELYYYTITFTSAEKNIDAAQLLSKPAMLTMGGGALQQLADCKRVHGVITTFRRVNRSEDQSTYQITLQPFLSLLDKQFRSHRFFVNKSVPEVVEQVLQEHHLHDWEYEFNLKQHYPRREQINQYQESDLAFIQRLLAEVGIFYFFTLQEEAQSEVVHFADAQRALMFDKTLPVNSPSGMSDSGTESIWGLNITHNVVEANVTTRDYNPRDAQSVLQSATADMTRGNGEGITYGEVYHYKLRHRERGDKIEPQTETANFYARLDHERFLAHQTLITASSTAAWLAPAQVLTVTDSLPSTLPAPVQDPLLITGTGFTASRREALRVSLLAVPYSETLCWRPPLLPRPKVTGTMTARVTSAKAN…	899	phospholipase D (PLD) superfamily
SAMN06112228	MDTSSIITGTTLNRYQLGIPSCTASLDVEEFSGAEKLSELYYYTITFTSAEKNIDAAQLLSKPAMLTMGGGALQQLADCKRVHGVITTFRRVNRSEDQSTYQITLQPFLSLLDKQFRSHRFFVNKSVPEVVEQVLQEHHLHDWEYEFNLKQHYPRREQINQYQESDLAFIQRLLAEVGIFYFFTLQEEAQSEVVHFADAQRALMFDKTLPVNSPSGMSDSGTESIWGLNITHNVVEANVTTRDYNPRDAQSVLQSATADMTRGNGEGITYGEVYHYKLRHRERGDKIEPQTETANFYARLDHERFLAHQTLITASSTAAWLAPAQVLTVTDSLPSTLPAPVQDPLLITGTGFTASRREALRVSLLAVPYSETLCWRPPLLPRPKVTGTMTARVTSAKAN…	899	phospholipase D (PLD) superfamily
SAMN07738870	MDTSSIITGTTLNRYQLDIPSCTASLDVEEFSGAEKLSELYYYTITFTSAEKNIDAAQLLSKPAMLTMGGGALQQLADCKRVHGVVTAFRRISSSEDQSKYQITLEPFLSLLDKQFRSHRFFVNKSVPEVVEQVLQEHHLHDWEYEFNLKQHYPRREQINQYQESDLAFIQRLLAEVGIFYFFTLQEEAQSEVVHFADAQRALMFDKTLPVNSPSGMSDSGAESIWGLSITHNVVEANVTTRDYNPRDAQSVLQSATADMTRGNGEGITYGEVYHYKLRHRERGDKIEPQTETANFYARLDHERFLAHQTLITASSTAAWLAPAQVLTVTDSLPSTLPAPVQDPLLITGTGFTASRREALRVSLLAVPYSETLCWRPPLLPRPKVTGTMTARVTSAKAN…	899	phospholipase D (PLD) superfamily
SAMN08380935	MDTSSIITGTTLNRYQLDIPSCTASLDVEEFSGAEKLSELYYYTITFTSAEKNIDASQLLSKPAMLTMGGGALQQLADCKRVHGVVTAFRRISSSEDQSKYQITLEPFLSLLDKQFRSHRFFVNKSVPEVVEQVLQEHHLHDWEYEFYLKQHYPRREQINQYQESDLAFIQRLLAEVGIFYFFTLQEEAQSEVVHFADAQRALTFDKTLPVNSPSGMSDSGAESIWGLSITHNVVEANVTTRDYNPRDAQSVLQSATADMTRGNGEGITYGEVYHYKLRHRERGDKIDPQTETANFYARLDHERFLAHQTLITAISTAAWLAPAQVLTVTDSLPSTLPAPVQDPLLITGTGFTASRREALRVSLLAVPYSETLCWRPPLLPRPKVTGTMTARVTSAKAN…	899	phospholipase D (PLD) superfamily
SAMN10721859	MDTSSIITGTTLNRYQLDIPSCTVSLDVEEFSGAEKLSELYYYTITFTSAEKNIDAAQLLSKPAMLTMGGGALQQLADCKRVHGVITTFRRVNRSEDQSTYQITLQPFLSLLDKQFRSHRFFVNKSVPEVVEQVLQEHHLHDWEYEFNLKQHYPRREQINQYQESDLAFIQRLLAEVGIFYFFTLQEEAQSEVVHFADAQRALMFDKTLPVNSPSGMSDSGTESIWGLNITHNVVEANVTTRDYNPRDAQSVLQSATADMTRGNGEGITYGEVYHYKLRHRERGDKIDPQTETANFYARLDHERFLAHQTLITAISTAAWLAPAQVLTVTDSLPSTLPAPVQDPLLIIGTGFTASRREALRVSLLAVPYSETLCWRPPLLPRPKVTGTMTARVTSAKAN…	899	phospholipase D (PLD) superfamily
SAMN10986063	MDTSSIITGTTLNRYQLDIPSCTASLDVEEFSGAEKLSELYYYTITFTSAEKNIDAAQLLSKPAMLTMGGGALQQLADCKRVHGVVTAFRRISSSEDQSKYQITLEPFLSLLDKQFRSHRFFVNKSVPEVVEQVLQEHHLHDWEYEFNLKQHYPRREQINQYQESDLAFIQRLLAEVGIFYFFTLQEEAQSEVVHFADAQRALMFDKTLPVNSPSGMSDSGTESIWGLNITHNVVEANVTTRDYNPRDAQSVLQSATADMTRGNGEGITYGEVYHYKLRHRERGDKIDPQTETANFYARLDHERFLAHQTLITAISTAAWLAPAQVLTVTDSLPSTLPAPVQDPLLITGTGFTASRREALRVSLLAVPYSETLCWRPPLLPRPKVTGTMTARVTSAKAN…	899	phospholipase D (PLD) superfamily
SAMN12085403	MDTSSIITGTTLNRYQLDIPSCTASLDVEEFSGAEKLSELYYYTITFTSAEKNIDASQLLSKPAMLTMGGGALQQLADCKRVHGVVTAFRRISSSEDQSKYQITLEPFLSLLDKQFRSHRFFVNKSVPEVVEQVLQEHHLHDWEYEFYLKQHYPRREQINQYQESDLAFIQRLLAEVGIFYFFTLQEEAQSEVVHFADAQRALMFDKTLPVNSPSGMSDSGAESIWGLSITHNVVEANVTTRDYNPRDAQSVLQSATADMTRGNGEGITYGEVYHYKLRHRERGDKIDPQTETANFYARLDHERFLAHQTLITAISTAAWLAPAQVLTVTDSLPSTLPAPVQDPLLITGTGFTASRREALRVSLLAVPYSETLCWRPPLLPRPKVTGTMTARVTSAKAN…	899	phospholipase D (PLD) superfamily
SAMN16685805	MDTSSIITGTTLNRYQLGIPSCTASLDVEEFSGAEKLSELYYYTITFTSAEKNIDAAQLLSKPAMLTMGGGALQQLADCKRVHGVITTFRRVNRSEDQSTYQITLQPFLSLLDKQFRSHRFFVNKSVPEVVEQVLQEHHLHDWEYEFNLKQHYPRREQINQYQESDLAFIQRLLAEVGIFYFFTLQEEAQSEVVHFADAQRALMFDKTLPVNSPSGMSDSGTESIWGLNITHNVVEANVTTRDYNPRDAQSVLQSATADMTRGNGEGITYGEVYHYKLRHRERGDKIEPQTETANFYARLDHERFLAHQTLITASSTAAWLAPAQVLTVTDSLPSTLPAPVQDPLLITGTGFTASRREALRVSLLAVPYSETLCWRPPLLPRPKVTGTMTARVTSAKAN…	899	phospholipase D (PLD) superfamily
SAMN16705163	MDTSSIITGTTLNRYQLDIPSCTASLDVEEFSGAEKLSELYYYTITFTSAEKNIDAAQLLSKPVMLTMGGGALQQLADCKRVHGVVTAFRRISSSEDQSKYQITLEPFLSLLDKQFRSHRFFVNKSVPEVVEQVLQEHHLHDWEYEFNLKQHYPRREQINQYQESDLAFIQRLLAEVGIFYFFTLQEEAQSEVVHFADAQRALMFDKTLPVNSPSGMSDSGTESIWGLNITHNVVEANVTTRDYNPRDAQSVLQSATADMTRGNGEGITYGEVYHYKLRHRERGDKIDPQTETANFYARLDHERFLAHQTLITANSTAAWLAPAQVLTVTDSLPSTLPAPVQDPLLITGTGFTASRREALRVSLLAVPYSETLCWRPPLLPRPKVTGTMTARVTSAKVN…	899	phospholipase D (PLD) superfamily
SAMN16933300	MDTSSIITGTTLNRYQLDIPSCTASLDVEEFSGAEKLSELYYYTITFTSAEKNIDASQLLSKPAMLTMGGGALQQLADCKRVHGVVTAFRRISSSEDQSKYQITLEPFLSLLDKQFRSHRFFVNKSVPEVVEQVLQEHHLHDWEYEFYLKQHYPRREQINQYQESDLAFIQRLLAEVGIFYFFTLQEEAQSEVVHFADAQRALMFDKTLPVNSPSGMSDSGTESIWGLSITHNVVEANVTTRDYNPRDAQSVLQSATADMTRGNGEGITYGEVYHYKLRHRERGDKIDPQTETANFYARLDHERFLAHQTLITAISTAAWLAPAQVLTVTDSLPSTLPAPVQDPLLIIGTGFTASRREALRVSLLAVPYSETLCWRPPLLPRPKVTGTMTARVTSAKAN…	899	phospholipase D (PLD) superfamily
SAMN17915140	MDTSSIITGTTLNRYQLDIPSCTASLDVEEFSGAEKLSELYYYTITFTSAEKNIDASQLLSKPAMLTMGGGALQQLADCKRVHGVVTAFRRISSSEDQSKYQITLEPFLSLLDKQFRSHRFFVNKSVPEVVEQVLQEHHLHDWEYEFYLKQHYPRREQINQYQESDLAFIQRLLAEVGIFYFFTLQEEAQSEVVHFADAQRALMFDKTLPVNSPSGMSDSGAESIWGLSITHNVVEANVTTRDYNPRDAQSVLQSATADMTRGNGEGITYGEVYHYKLRHRERGDKIDPQTETANFYARLDHERFLAHQTLITAISTAAWLAPAQVLTVTDSLPSTLPAPVQDPLLITGTGFTASRREALRVSLLAVPYSETLCWRPPLLPRPKVTGTMTARVTSAKAN…	899	phospholipase D (PLD) superfamily
SAMN17976248	MDTSSIITGTTLNRYQLDIPSCTASLDVEEFSGAEKLSELYYYTITFTSAEKNIDAAQLLSKPAMLTMGGGALQQLADCKRVHGVITTFRRVNRSEDQSTYQITLQPFLSLLDKQFRSHRFFVNKSVPEVVEQVLQEHHLHDWEYEFNLKQHYPRREQINQYQESDLAFIQRLLAEVGIFYFFTLQEEAQSEVVHFADAQRALMFDKTLPVNSPSGMSDSGTESIWGLNITHNVVEANVTTRDYNPRDAQSVLQSATADMTRGNGEGITYDEVYHYKLRHRERGDKIDPQTETANFYARLDHERFLAHQTLITANSTAAWLAPAQVLTVTDSLPSTLPAPVQDPLLITGTGFTASRREALRVSLLAVPYSETLCWRPPLLPRPKVTGTMTARVTSAKAN…	899	phospholipase D (PLD) superfamily
SAMN18478625	MDTSSIITGTTLNRYQLDIPSCTASLDVEEFSGAEKLSELYYYTITFTSAEKNIDASQLLSKPAMLTMGGGALQQLADCKRVHGVVTAFRRISSSEDQSKYQITLEPFLSLLDKQFRSHRFFVNKSVPEVVEQVLQEHHLHDWEYEFYLKQHYPRREQINQYQESDLAFIQRLLAEVGIFYFFTLQEEAQSEVVHFADAQRALMFDKTLPVNSPSGMSDSGAESIWGLSITHNVVEANVTTRDYNPRDAQSVLQSATADMTRGNGEGITYGEVYHYKLRHRERGDKIDPQTETANFYARLDHERFLAHQTLITAISTAAWLAPAQVLTVTDSLPSTLPAPVQDPLLITGTGFTASRREALRVSLLAVPYSETLCWRPPLLPRPKVTGTMTARVTSAKAN…	899	phospholipase D (PLD) superfamily
SAMEA3283117	MDTSSIITGTTLNRYQLDIPSCAASLDVEEFSGAEKLSELYYYTITFTSAEKNIDAAQLLSKPAMLTMGGGALQQLADCKRVHGVITTFRRVNRSEDQSTYQITLQPFLSLLDKQFRSHRFFVNKSVPEVVEQVLQEHHLHDWEYEFNLKQHYPRREQINQYQESDLAFIQRLLAEVGIFYFFTLQEEAQSEVVHFADAQRALMFDKTLPVNSPSGMSDSGAESIWGLSITHNVVEANVTTRDYNPRDAQSVLQSATADMTRGNGEGITYGEVYHYKLRHRERGDKIEPQTETANFYARLDHERFLAHQTLITASSTAAWLAPAQVLTVTDSLPSTLPAPVQDPLLITGTGFTASRREALRVSLLAVPYSETLCWRPPLLPRPKVTGTMTARVTSAKAN…	899	phospholipase D (PLD) superfamily
SAMN06112200	MDTSSIITGTTLNRYQLGIPSCTASLDVEEFSGAEKLSELYYYTITFTSAEKNIDAAQLLSKPAMLTMGGGALQQLADCKRVHGVITTFRRVNRSEDQSTYQITLQPFLSLLDKQFRSHRFFVNKSVPEVVEQVLQEHHLHDWEYEFNLKQHYPRREQINQYQESDLAFIQRLLAEVGIFYFFTLQEEAQSEVVHFADAQRALMFDKTLPVNSPSGMSDSGTESIWGLNITHNVVEANVTTRDYNPRDAQSVLQSATADMTRGNGEGITYGEVYHYKLRHRERGDKIEPQTETANFYARLDHERFLAHQTLITASSTAAWLAPAQVLTVTDSLPSTLPAPVQDPLLITGTGFTASRREALRVSLLAVPYSETLCWRPPLLPRPKVTGTMTARVTSAKAN…	899	phospholipase D (PLD) superfamily
SAMN06112204	MDTSSIITGTTLNRYQLGIPSCTASLDVEEFSGAEKLSELYYYTITFTSAEKNIDAAQLLSKPAMLTMGGGALQQLADCKRVHGVITTFRRVNRSEDQSTYQITLQPFLSLLDKQFRSHRFFVNKSVPEVVEQVLQEHHLHDWEYEFNLKQHYPRREQINQYQESDLAFIQRLLAEVGIFYFFTLQEEAQSEVVHFADAQRALMFDKTLPVNSPSGMSDSGTESIWGLNITHNVVEANVTTRDYNPRDAQSVLQSATADMTRGNGEGITYGEVYHYKLRHRERGDKIEPQTETANFYARLDHERFLAHQTLITASSTAAWLAPAQVLTVTDSLPSTLPAPVQDPLLITGTGFTASRREALRVSLLAVPYSETLCWRPPLLPRPKVTGTMTARVTSAKAN…	899	phospholipase D (PLD) superfamily
SAMN24664061	MSSVKSLLFSHNHHLLSVQGCEAGLDVLAFEGDEALSQPFRYRIEFTSADHAISKEMMLMKAASLTLQAPVAQGFGINVQQPVRVIQGVVTGFERLGTSRDETHYALTLQPRLALLNRSHQNAIYQDQSVPQIVEKILRERHGLRGQDFLFSLTKTYPRREQVMQYGEDDLRFITRLLGEVGIWFRFTADTRLHIDVAEFCDSQQGYEKGLTLPSVPPSGQQSAGVDAVWEMACRHRVVEQQVSTRDYNYREATADMNAQVDVTRGETTTFGEAYHWGDNYLTAGNVHDRHPAPESGAFYARLRHERYLNGQTRMQATTSCPTLCPGQVLKVTGGEEVAREFADGVLITAMHSHARRDADFAVEFAGIPDSPDVGYRPEPGARPVMAGTLPARVTSTRE…	792	DUF2235 domain-containing protein
SAMN24664235	MSSVKSLLFSHNHHLLSVQGCEAGLDVLAFEGDEALSQPFRYRIEFTSADHAISKEMMLMKAASLTLQAPVAQGFGINVQQPVRVIQGVVTGFERLGTSRDETHYALTLQPRLALLNRSHQNAIYQDQSVPQIVEKILRERHGLRGQDFLFSLTKTYPRREQVMQYGEDDLRFITRLLGEVGIWFRFTADTRLHIDVAEFCDSQQGYEKGLTLPSVPPSGQQSAGVDAVWEMACRHRVVEQQVSTRDYNYREATADMNAQVDVTRGETTTFGEAYHWGDNYLTAGNVHDRHPAPESGAFYARLRHERYLNGQTRMQATTSCPTLCPGQVLKVTGGEEVAREFADGVLITAMHSHARRDADFAVEFAGIPDSPDVGYRPEPGARPVMAGTLPARVTSTRE…	792	DUF2236 domain-containing protein
SAMN24665246	MSSVKSLLFSHNHHLLSVKGCEAGLDVLAFEGDEALSQPFRYRIEFTSADHAISKEMMLMKAASLTLQAPVAQGFGINVQQPVRVIQGVVTGFERLSTSRDETHYALTLQPRLALLNRSHQNAIYQDQSVPQIVEKILRERHGLRGQDFLFSLTKTYPRREQVMQYGEDDLRFITRLLGEVGIWFRFTADTRLHIDVAEFCDSQQGYEKGLTLPSVPPSGQQSAGVDAVWEMACRHRVVEQQVSTRDYNYREATADMNAQVDVTRGETTTFGEAYHWGDNYLTAGNVHDRHPAPESGAFYARLRHERYLNGQTRMQATTSCPTLCPGQVLKVTGGEEVAREFADGVLVTAMHSHARRDADFAVEFAGIPDSPDVGYRPEPGARPVMAGTLPARVTSTRE…	792	DUF2237 domain-containing protein
SAMN24665696	MSSVKSLLFSHNHHLLSVQGCEAGLDVLAFEGDEALSQPFRYRIEFTSADHAISKEMMLMKAASLTLQAPVAQGFGINVQQPVRVIQGVVTGFERLGTSRDETHYALTLQPRLALLNRSHQNAIYQDQSVPQIVEKILRERHGLRGQDFLFSLTKTYPRREQVMQYGEDDLRFITRLLGEVGIWFRFTADTRLHIDVAEFCDSQQGYEKGLTLPSVPPSGQQSAGVDAVWEMACRHRVVEQQVSTRDYNYREATADMNAQVDVTRGETTTFGEAYHWGDNYLTAGNVHDRHPAPESGAFYARLRHERYLNGQTRMQATTSCPTLCPGQVLKVTGGEEVAREFADGVLITAMHSHARRDADFAVEFAGIPDSPDVGYRPEPGARPVMAGTLPARVTSTRE…	792	DUF2238 domain-containing protein
SAMN24665699	MSSVKSLLFSHNHHLLSVQGCEAGLDVLAFEGDEALSQPFRYRIEFTSADHAISKEMMLMKAASLTLQAPVAQGFGINVQQPVRVIQGVVTGFERLGTSRDETHYALTLQPRLALLNRSHQNAIYQDQSVPQIVEKILRERHGLRGQDFLFSLTKTYPRREQVMQYGEDDLRFITRLLGEVGIWFRFTADTRLHIDVAEFCDSQQGYEKGLTLPSVPPSGQQSAGVDAVWEMACRHRVVEQQVSTRDYNYREATADMNAQVDVTRGETTTFGEAYHWGDNYLTAGNVHDRHPAPESGAFYARLRHERYLNGQTRMQATTSCPTLCPGQVLKVTGGEEVAREFADGVLITAMHSHARRDADFAVEFAGIPDSPDVGYRPEPGARPVMAGTLPARVTSTRE…	792	DUF2239 domain-containing protein
SAMN24665827	MSSVKSLLFSHNHHLLSVQGCEAGLDVLAFEGDEALSQPFRYRIEFTSADHAISKEMMLMKAASLTLQAPVAQGFGINVQQPVRVIQGVVTGFERLGTSRDETHYALTLQPRLALLNRSHQNAIYQDQSVPQIVEKILRERHGLRGQDFLFSLTKTYPRREQVMQYGEDDLRFITRLLGEVGIWFRFTADTRLHIDVAEFCDSQQGYEKGLTLPSVPPSGQQSAGVDAVWEMACRHRVVEQQVSTRDYNYREATADMNAQVDVTRGETTTFGEAYHWGDNYLTAGNVHDRHPAPESGAFYARLRHERYLNGQTRMQATTSCPTLCPGQVLKVTGGEEVAREFADGVLITAMHSHARRDADFAVEFAGIPDSPDVGYRPEPGARPVMAGTLPARVTSTRE…	792	DUF2240 domain-containing protein
SAMN24667378	MSSVKSLLFSHNHHLLSVQGCEAGLDVLAFEGDEALSQPFRYRIEFTSADHAISKEMMLMKAASLTLQAPVAQGFGINVQQPVRVIQGVVTGFERLGTSRDETHYALTLQPRLALLNRSHQNAIYQDQSVPQIVEKILRERHGLRGQDFLFSLTKTYPRREQVMQYGEDDLRFITRLLGEVGIWFRFTADTRLHIDVAEFCDSQQGYEKGLTLPSVPPSGQQSAGVDAVWEMACRHRVVEQQVSTRDYNYREATADMNAQVDVTRGETTTFGEAYHWGDNYLTAGNVHDRHPAPESGAFYARLRHERYLNGQTRMQATTSCPTLCPGQVLKVTGGEEVAREFADGVLITAMHSHARRDADFAVEFAGIPDSPDVGYRPEPGARPVMAGTLPARVTSTRE…	792	DUF2241 domain-containing protein
SAMN24667379	MSSVKSLLFSHNHHLLSVQGCEAGLDVLAFEGDEALSQPFRYRIEFTSADHAISKEMMLMKAASLTLQAPVAQGFGINVQQPVRVIQGVVTGFERLGTSRDETHYALTLQPRLALLNRSHQNAIYQDQSVPQIVEKILRERHGLRGQDFLFSLTKTYPRREQVMQYGEDDLRFITRLLGEVGIWFRFTADTRLHIDVAEFCDSQQGYEKGLTLPSVPPSGQQSAGVDAVWEMACRHRVVEQQVSTRDYNYREATADMNAQVDVTRGETTTFGEAYHWGDNYLTAGNVHDRHPAPESGAFYARLRHERYLNGQTRMQATTSCPTLCPGQVLKVTGGEEVAREFADGVLITAMHSHARRDADFAVEFAGIPDSPDVGYRPEPGARPVMAGTLPARVTSTRE…	792	DUF2242 domain-containing protein
SAMN24667606	MSSVKSLLFSHNHHLLSVQGCEAGLDVLAFEGDEALSQPFRYRIEFTSADHAISKEMMLMKAASLTLQAPVAQGFGINVQQPVRVIQGVVTGFERLGTSRDETHYALTLQPRLALLNRSHQNAIYQDQSVPQIVEKILRERHGLRGQDFLFSLTKTYPRREQVMQYGEDDLRFITRLLGEVGIWFRFTADTRLHIDVAEFCDSQQGYEKGLTLPSVPPSGQQSAGVDAVWEMACRHRVVEQQVSTRDYNYREATADMNAQVDVTRGETTTFGEAYHWGDNYLTAGNVHDRHPAPESGAFYARLRHERYLNGQTRMQATTSCPTLCPGQVLKVTGGEEVAREFADGVLITAMHSHARRDADFAVEFAGIPDSPDVGYRPEPGARPVMAGTLPARVTSTRE…	792	DUF2243 domain-containing protein
SAMN24667607	MSSVKSLLFSHNHHLLSVQGCEAGLDVLAFEGDEALSQPFRYRIEFTSADHAISKEMMLMKAASLTLQAPVAQGFGINVQQPVRVIQGVVTGFERLGTSRDETHYALTLQPRLALLNRSHQNAIYQDQSVPQIVEKILRERHGLRGQDFLFSLTKTYPRREQVMQYGEDDLRFITRLLGEVGIWFRFTADTRLHIDVAEFCDSQQGYEKGLTLPSVPPSGQQSAGVDAVWEMACRHRVVEQQVSTRDYNYREATADMNAQVDVTRGETTTFGEAYHWGDNYLTAGNVHDRHPAPESGAFYARLRHERYLNGQTRMQATTSCPTLCPGQVLKVTGGEEVAREFADGVLITAMHSHARRDADFAVEFAGIPDSPDVGYRPEPGARPVMAGTLPARVTSTRE…	792	DUF2244 domain-containing protein
SAMN24667608	MSSVKSLLFSHNHHLLSVQGCEAGLDVLAFEGDEALSQPFRYRIEFTSADHAISKEMMLMKAASLTLQAPVAQGFGINVQQPVRVIQGVVTGFERLGTSRDETHYALTLQPRLALLNRSHQNAIYQDQSVPQIVEKILRERHGLRGQDFLFSLTKTYPRREQVMQYGEDDLRFITRLLGEVGIWFRFTADTRLHIDVAEFCDSQQGYEKGLTLPSVPPSGQQSAGVDAVWEMACRHRVVEQQVSTRDYNYREATADMNAQVDVTRGETTTFGEAYHWGDNYLTAGNVHDRHPAPESGAFYARLRHERYLNGQTRMQATTSCPTLCPGQVLKVTGGEEVAREFADGVLITAMHSHARRDADFAVEFAGIPDSPDVGYRPEPGARPVMAGTLPARVTSTRE…	792	DUF2245 domain-containing protein
SAMN24665690	MSSVKSLLFSHNHHLLSVQGCEAGLDVLAFEGDEALSQPFRYRIEFTSADHAISKEMMLMKAASLTLQAPVAQGFGINVQQPVRVIQGVVTGFERLGTSRDETHYALTLQPRLALLNRSHQNAIYQDQSVPQIVEKILRERHGLRGQDFLFSLTKTYPRREQVMQYGEDDLRFITRLLGEVGIWFRFTADTRLHIDVAEFCDSQQGYEKGLTLPSVPPSGQQSAGVDAVWEMACRHRVVEQQVSTRDYNYREATADMNAQVDVTRGETTTFGEAYHWGDNYLTAGNVHDRHPAPESGAFYARLRHERYLNGQTRMQATTSCPTLCPGQVLKVTGGEEVAREFADGVLITAMHSHARRDADFAVEFAGIPDSPDVGYRPEPGARPVMAGTLPARVTSTRE…	792	DUF2246 domain-containing protein
SAMN24665694	MSSVKSLLFSHNHHLLSVQGCEAGLDVLAFEGDEALSQPFRYRIEFTSADHAISKEMMLMKAASLTLQAPVAQGFGINVQQPVRVIQGVVTGFERLGTSRDETHYALTLQPRLALLNRSHQNAIYQDQSVPQIVEKILRERHGLRGQDFLFSLTKTYPRREQVMQYGEDDLRFITRLLGEVGIWFRFTADTRLHIDVAEFCDSQQGYEKGLTLPSVPPSGQQSAGVDAVWEMACRHRVVEQQVSTRDYNYREATADMNAQVDVTRGETTTFGEAYHWGDNYLTAGNVHDRHPAPESGAFYARLRHERYLNGQTRMQATTSCPTLCPGQVLKVTGGEEVAREFADGVLITAMHSHARRDADFAVEFAGIPDSPDVGYRPEPGARPVMAGTLPARVTSTRE…	792	DUF2247 domain-containing protein
SAMN24667610	MSSVKSLLFSHNHHLLSVQGCEAGLDVLAFEGDEALSQPFRYRIEFTSADHAISKEMMLMKAASLTLQAPVAQGFGINVQQPVRVIQGVVTGFERLGTSRDETHYALTLQPRLALLNRSHQNAIYQDQSVPQIVEKILRERHGLRGQDFLFSLTKTYPRREQVMQYGEDDLRFITRLLGEVGIWFRFTADTRLHIDVAEFCDSQQGYEKGLTLPSVPPSGQQSAGVDAVWEMACRHRVVEQQVSTRDYNYREATADMNAQVDVTRGETTTFGEAYHWGDNYLTAGNVHDRHPAPESGAFYARLRHERYLNGQTRMQATTSCPTLCPGQVLKVTGGEEVAREFADGVLITAMHSHARRDADFAVEFAGIPDSPDVGYRPEPGARPVMAGTLPARVTSTRE…	792	DUF2248 domain-containing protein
SAMN24669134	MSSVKSLLFSHNHHLLSVQGCEAGLDVLAFEGDEALSQPFRYRIEFTSADHAISKEMMLMKAASLTLQAPVAQGFGINVQQPVRVIQGVVTGFERLGTSRDETHYALTLQPRLALLNRSHQNAIYQDQSVPQIVEKILRERHGLRGQDFLFSLTKTYPRREQVMQYGEDDLRFITRLLGEVGIWFRFTADTRLHIDVAEFCDSQQGYEKGLTLPSVPPSGQQSAGVDAVWEMACRHRVVEQQVSTRDYNYREATADMNAQVDVTRGETTTFGEAYHWGDNYLTAGNVHDRHPAPESGAFYARLRHERYLNGQTRMQATTSCPTLCPGQVLKVTGGEEVAREFADGVLITAMHSHARRDADFAVEFAGIPDSPDVGYRPEPGARPVMAGTLPARVTSTRE…	792	DUF2249 domain-containing protein
SAMN24663454	MSSVKSLLFSHNHHLLSVQGCEAGLDVLAFEGDEALSQPFRYRIEFTSADHAISKEMMLMKAASLTLQAPVAQGFGINVQQPVRVIQGVVTGFERLGTSRDETHYALTLQPRLALLNRSHQNAIYQDQSVPQIVEKILRERHGLRGQDFLFSLTKTYPRREQVMQYGEDDLRFITRLLGEVGIWFRFTADTRLHIDVAEFCDSQQGYEKGLTLPSVPPSGQQSAGVDAVWEMACRHRVVEQQVSTRDYNYREATADMNAQVDVTRGETTTFGEAYHWGDNYLTAGNVHDRHPAPESGAFYARLRHERYLNGQTRMQATTSCPTLCPGQVLKVTGGEEVAREFADGVLITAMHSHARRDADFAVEFAGIPDSPDVGYRPEPGARPVMAGTLPARVTSTRE…	792	DUF2250 domain-containing protein
SAMN24669135	MSSVKSLLFSHNHHLLSVQGCEAGLDVLAFEGDEALSQPFRYRIEFTSADHAISKEMMLMKAASLTLQAPVAQGFGINVQQPVRVIQGVVTGFERLGTSRDETHYALTLQPRLALLNRSHQNAIYQDQSVPQIVEKILRERHGLRGQDFLFSLTKTYPRREQVMQYGEDDLRFITRLLGEVGIWFRFTADTRLHIDVAEFCDSQQGYEKGLTLPSVPPSGQQSAGVDAVWEMACRHRVVEQQVSTRDYNYREATADMNAQVDVTRGETTTFGEAYHWGDNYLTAGNVHDRHPAPESGAFYARLRHERYLNGQTRMQATTSCPTLCPGQVLKVTGGEEVAREFADGVLITAMHSHARRDADFAVEFAGIPDSPDVGYRPEPGARPVMAGTLPARVTSTRE…	792	DUF2251 domain-containing protein
SAMN24669136	MSSVKSLLFSHNHHLLSVQGCEAGLDVLAFEGDEALSQPFRYRIEFTSADHAISKEMMLMKAASLTLQAPVAQGFGINVQQPVRVIQGVVTGFERLGTSRDETHYALTLQPRLALLNRSHQNAIYQDQSVPQIVEKILRERHGLRGQDFLFSLTKTYPRREQVMQYGEDDLRFITRLLGEVGIWFRFTADTRLHIDVAEFCDSQQGYEKGLTLPSVPPSGQQSAGVDAVWEMACRHRVVEQQVSTRDYNYREATADMNAQVDVTRGETTTFGEAYHWGDNYLTAGNVHDRHPAPESGAFYARLRHERYLNGQTRMQATTSCPTLCPGQVLKVTGGEEVAREFADGVLITAMHSHARRDADFAVEFAGIPDSPDVGYRPEPGARPVMAGTLPARVTSTRE…	792	DUF2252 domain-containing protein
SAMN24669138	MSSVKSLLFSHNHHLLSVQGCEAGLDVLAFEGDEALSQPFRYRIEFTSADHAISKEMMLMKAASLTLQAPVAQGFGINVQQPVRVIQGVVTGFERLGTSRDETHYALTLQPRLALLNRSHQNAIYQDQSVPQIVEKILRERHGLRGQDFLFSLTKTYPRREQVMQYGEDDLRFITRLLGEVGIWFRFTADTRLHIDVAEFCDSQQGYEKGLTLPSVPPSGQQSAGVDAVWEMACRHRVVEQQVSTRDYNYREATADMNAQVDVTRGETTTFGEAYHWGDNYLTAGNVHDRHPAPESGAFYARLRHERYLNGQTRMQATTSCPTLCPGQVLKVTGGEEVAREFADGVLITAMHSHARRDADFAVEFAGIPDSPDVGYRPEPGARPVMAGTLPARVTSTRE…	792	DUF2253 domain-containing protein
SAMN24669141	MSSVKSLLFSHNHHLLSVKGCEAGLDVLAFEGDEALSQPFRYRIEFTSADHAISKEMMLMKAASLTLQAPVAQGFGINVQQPVRVIQGVVTGFERLSTSRDETHYALTLQPRLALLNRSHQNAIYQDQSVPQIVEKILRERHGLRGQDFLFSLTKTYPRREQVMQYGEDDLRFITRLLGEVGIWFRFTADTRLHIDVAEFCDSQQGYEKGLTLPSVPPSGQQSAGVDAVWEMACRHRVVEQQVSTRDYNYREATADMNAQVDVTRGETTTFGEAYHWGDNYLTAGNVHDRHPAPESGAFYARLRHERYLNGQTRMQATTSCPTLCPGQVLKVTGGEEVAGEFAEGVLVTAMHSHARRDADFAVEFAGIPDSPDVGYRPEPGARPVMAGTLPARVTSTRE…	792	DUF2254 domain-containing protein
SAMN02152539	MSSVKSLLFSHNHHLLSVQGCEAGLDVLAFEGDEALSQPFRYRIEFTSADHAISKEMMLMKAASLTLQAPVAQGFGINVQQPVRVIQGVVTGFERLGTSRDETHYALTLQPRLALLNRSHQNAIYQDQSVPQIVEKILRERHGLRGQDFLFSLTKTYPRREQVMQYGEDDLRFITRLLGEVGIWFRFTADTRLHIDVAEFCDSQQGYEKGLTLPSVPPSGQQSAGVDAVWEMACRHRVVEQQVSTRDYNYREATADMNAQVDVTRGETTTFGEAYHWGDNYLTAGNVHDRHPAPESGAFYARLRHERYLNGQTRMQATTSCPTLCPGQVLKVTGGEEVAREFADGVLITAMHSHARRDADFAVEFAGIPDSPDVGYRPEPGARPVMAGTLPARVTSTRE…	792	DUF2255 domain-containing protein
SAMN02602959	MSSVKSLLFSHNHHLLSVQGCEAGLDVLAFEGDEALSQPFRYRIEFTSADHAISKEMMLMKAASLTLQAPVAQGFGINVQQPVRVIQGVVTGFERLGTSRDETHYALTLQPRLALLNRSHQNAIYQDQSVPQIVEKILRERHGLRGQDFLFSLTKTYPRREQVMQYGEDDLRFITRLLGEVGIWFRFTADTRLHIDVAEFCDSQQGYEKGLTLPSVPPSGQQSAGVDAVWEMACRHRVVEQQVSTRDYNYREATADMNAQVDVTRGETTTFGEAYHWGDNYLTAGNVHDRHPAPESGAFYARLRHERYLNGQTRMQATTSCPTLCPGQVLKVTGGEEVAREFADGVLITAMHSHARRDADFAVEFAGIPDSPDVGYRPEPGARPVMAGTLPARVTSTRE…	792	DUF2256 domain-containing protein
SAMN02649400	MSSVKSLLFSHNHHLLSVKGCEAGLDVLAFEGDEALSQPFRYRIEFTSADHAISKEMMLMKAASLTLQAPVAQGFGINVQQPVRVIQGVVTGFERLSTSRDETHYALTLQPRLALLNRSHQNAIYQDQSVPQIVEKILRERHGLRGQDFLFSLTKTYPRREQVMQYGEDDLRFITRLLGEVGIWFRFTADTRLHIDVAEFCDSQQGYEKGLTLPSVPPSGQQSAGVDAVWEMACRHRVVEQQVSTRDYNYREATADMNAQVDVTRGETTTFGEAYHWGDNYLTAGNVHDRHPAPESGAFYARLRHERYLNGQTRMQATTSCPTLCPGQVLKVTGGEEVAGEFAEGVLVTAMHSHARRDADFAVEFAGIPDSPDVGYRPEPGARPVMAGTLPARVTSTRE…	792	DUF2257 domain-containing protein
SAMN02777842	MSSVKSLLFSHNHHLLSVQGCEAGLDVLAFEGDEALSQPFRYRIEFTSADHAISKEMMLMKAASLTLQAPVAQGFGINVQQPVRVIQGVVTGFERLGTSRDETHYALTLQPRLALLNRSHQNAIYQDQSVPQIVEKILRERHGLRGQDFLFSLTKTYPRREQVMQYGEDDLRFITRLLGEVGIWFRFTADTRLHIDVAEFCDSQQGYEKGLTLPSVPPSGQQSAGVDAVWEMACRHRVVEQQVSTRDYNYREATADMNAQVDVTRGETTTFGEAYHWGDNYLTAGNVHDRHPAPESGAFYARLRHERYLNGQTRMQATTSCPTLCPGQVLKVTGGEEVAREFADGVLITAMHSHARRDADFAVEFAGIPDSPDVGYRPEPGARPVMAGTLPARVTSTRE…	792	DUF2258 domain-containing protein
SAMN02820977	MSSVKSLLFSHNHHLLSVQGCEAGLDVLAFEGDEALSQPFRYRIEFTSADHAISKEMMLMKAASLTLQAPVAQGFGINVQQPVRVIQGVVTGFERLGTSRDETHYALTLQPRLALLNRSHQNAIYQDQSVPQIVEKILRERHGLRGQDFLFSLTKTYPRREQVMQYGEDDLRFITRLLGEVGIWFRFTADTRLHIDVAEFCDSQQGYEKGLTLPSVPPSGQQSAGVDAVWEMACRHRVVEQQVSTRDYNYREATADMNAQVDVTRGETTTFGEAYHWGDNYLTAGNVHDRHPAPESGAFYARLRHERYLNGQTRMQATTSCPTLCPGQVLKVTGGEEVAREFADGVLITAMHSHARRDADFAVEFAGIPDSPDVGYRPEPGARPVMAGTLPARVTSTRE…	792	DUF2259 domain-containing protein
SAMN03024590	MSSVKSLLFSHNHHLLSVKGCEAGLDVLAFEGDEALSQPFRYRIEFTSADHAISKEMMLMKAASLTLQAPVAQGFGINVQQPVRVIQGVVTGFERLGTSRDETHYALTLQPRLALLNRSHQNAIYQDQSVPQIVEKILRERHGLRGQDFLFSLTKTYPRREQVMQYGEDDLRFITRLLGEVGIWFRFTADTRLHIDVAEFCDSQQGYEKGLTLPSVPPSGQQSAGVDAVWEMACRHRVVEQQVSTRDYNYREATADMNAQVDVTRGETTTFGEAYHWGDNYLTAGNVHDRHPAPESGAFYARLRHERYLNGQTRMQATTSCPTLCPGQVLKVTGGEEVAREFADGVLITAMHSHARRDADFAVEFAGIPDSPDVGYRPEPGARPVMAGTLPARVTSTRE…	792	DUF2260 domain-containing protein
SAMN03024610	MSSVKSLLFSHNHHLLSVQGCEAGLDVLAFEGDEALSQPFRYRIEFTSADHAISKEMMLMKAASLTLQAPVAQGFGINVQQPVRVIQGVVTGFERLGTSRDETHYALTLQPRLALLNRSHQNAIYQDQSVPQIVEKILRERHGLRGQDFLFSLTKTYPRREQVMQYGEDDLRFITRLLGEVGIWFRFTADTRLHIDVAEFCDSQQGYEKGLTLPSVPPSGQQSAGVDAVWEMACRHRVVEQQVSTRDYNYREATADMNAQVDVTRGETTTFGEAYHWGDNYLTAGNVHDRHPAPESGAFYARLRHERYLNGQTRMQATTSCPTLCPGQVLKVTGGEEVAREFADGVLITAMHSHARRDADFAVEFAGIPDSPDVGYRPEPGARPVMAGTLPARVTSTRE…	792	DUF2261 domain-containing protein
SAMN03067424	MSSVKSLLFSHNHHLLSVQGCEAGLDVLAFEGDEALSQPFRYRIEFTSADHAISKEMMLMKAASLTLQAPVAQGFGINVQQPVRVIQGVVTGFERLGTSRDETHYALTLQPRLALLNRSHQNAIYQDQSVPQIVEKILRERHGLRGQDFLFSLTKTYPRREQVMQYGEDDLRFITRLLGEVGIWFRFTADTRLHIDVAEFCDSQQGYEKGLTLPSVPPSGQQSAGVDAVWEMACRHRVVEQQVSTRDYNYREATADMNAQVDVTRGETTTFGEAYHWGDNYLTAGNVHDRHPAPESGAFYARLRHERYLNGQTRMQATTSCPTLCPGQVLKVTGGEEVAREFADGVLITAMHSHARRDADFAVEFAGIPDSPDVGYRPEPGARPVMAGTLPARVTSTRE…	792	DUF2262 domain-containing protein
SAMN03770912	MSSVKSLLFSHNHHLLSVKGCEAGLDVLAFEGDEALSQPFRYRIEFTSADHAISKEMMLMKAASLTLQAPVAQGFGINVQQPVRVIQGVVTGFERLSTSRDETHYALTLQPRLALLNRSHQNAIYQDQSVPQIVEKILRERHGLRGQDFLFSLTKTYPRREQVMQYGEDDLRFITRLLGEVGIWFRFTADTRLHIDVAEFCDSQQGYEKGLTLPSVPPSGQQSAGVDAVWEMACRHRVVEQQVSTRDYNYREATADMNAQVDVTRGETTTFGEAYHWGDNYLTAGNVHDRHPAPESGAFYARLRHERYLNGQTRMQATTSCPTLCPGQVLKVTGGEEVAGEFADGVLVTAMHSHARRDADFAVEFAGIPDSPDVGYRPEPGARPVMAGTLPARVTSTRE…	792	DUF2263 domain-containing protein
SAMN04008892	MSSVKSLLFSHNHHLLSVKGCEAGLDVLAFEGDEALSQPFRYRIEFTSADHAISKEMMLMKAASLTLQAPVAQGFGINVQQPVRVIQGVVTGFERLSTSRDETHYALTLQPRLALLNRSHQNAIYQDQSVPQIVEKILRERHGLRGQDFLFSLTKTYPRREQVMQYGEDDLRFITRLLGEVGIWFRFTADTRLHIDVAEFCDSQQGYEKGLTLPSVPPSGQQSAGVDAVWEMACRHRVVEQQVSTRDYNYREATADMNAQVDVTRGETTTFGEAYHWGDNYLTAGNVHDRHPAPESGAFYARLRHERYLNGQTRMQATTSCPTLCPGQVLKVTGGEEVAGEFAEGVLVTAMHSHARRDADFAVEFAGIPDSPDVGYRPEPGARPVMAGTLPARVTSTRE…	792	DUF2264 domain-containing protein
SAMN04008893	MSSVKSLLFSHNHHLLSVKGCEAGLDVLAFEGDEALSQPFRYRIEFTSADHAISKEMMLMKAASLTLQAPVAQGFGINVQQPVRVIQGVVTGFERLSTSRDETHYALTLQPRLALLNRSHQNAIYQDQSVPQIVEKILRERHGLRGQDFLFSLTKTYPRREQVMQYGEDDLRFITRLLGEVGIWFRFTADTRLHIDVAEFCDSQQGYEKGLTLPSVPPSGQQSAGVDAVWEMACRHRVVEQQVSTRDYNYREATADMNAQVDVTRGETTTFGEAYHWGDNYLTAGNVHDRHPAPESGAFYARLRHERYLNGQTRMQATTSCPTLCPGQVLKVTGGEEVAGEFAEGVLVTAMHSHARRDADFAVEFAGIPDSPDVGYRPEPGARPVMAGTLPARVTSTRE…	792	DUF2265 domain-containing protein
SAMN04087463	MSSVKSLLFSHNHHLLSVKGCEAGLDVLAFEGDEALSQPFRYRIEFTSADHAISKEMMLMKAASLTLQAPVAQGFGINVQQPVRVIQGVVTGFERLSTSRDETHYALTLQPRLALLNRSHQNAIYQDQSVPQIVEKILRERHGLRGQDFLFSLTKTYPRREQVMQYGEDDLRFITRLLGEVGIWFRFTADTRLHIDVAEFCDSQQGYEKGLTLPSVPPSGQQSAGVDAVWEMACRHRVVEQQVSTRDYNYREATADMNAQVDVTRGETTTFGEAYHWGDNYLTAGNVHDRHPAPESGAFYARLRHERYLNGQTRMQATTSCPTLCPGQVLKVTGGEEVAGEFADGVLVTAMHSHARRDADFAVEFAGIPDSPDVGYRPEPGARPVMAGTLPARVTSTRE…	792	DUF2266 domain-containing protein
SAMN04244588	MSSVKSLLFSHNHHLLSVKGCEAGLDVLAFEGDEALSQPFRYRIEFTSADHAISKEMMLMKAASLTLQAPVAQGFGINVQQPVRVIQGVVTGFERLSTSRDETHYALTLQPRLALLNRSHQNAIYQDQSVPQIVEKILRERHGLRGQDFLFSLTKTYPRREQVMQYGEDDLRFITRLLGEVGIWFRFTADTRLHIDVAEFCDSQQGYEKGLTLPSVPPSGQQSAGVDAVWEMACRHRVVEQQVSTRDYNYREATADMNAQVDVTRGETTTFGEAYHWGDNYLTAGNVHDRHPAPESGAFYARLRHERYLNGQTRMQATTSCPTLCPGQVLKVTGGEEVAGEFADGVLVTAMHSHARRDADFAVEFAGIPDSPDVGYRPEPGARPVMAGTLPARVTSTRE…	792	DUF2267 domain-containing protein
SAMN04377969	MSSVKSLLFSHNHHLLSVKGCEAGLDVLAFEGDEALSQPFRYRIEFTSADHAISKEMMLMKAASLTLQAPVAQGFGINVQQPVRVIQGVVTGFERLSTSRDETHYALTLQPRLALLNRSHQNAIYQDQSVPQIVEKILRERHGLRGQDFLFSLTKTYPRREQVMQYGEDDLRFITRLLGEVGIWFRFTADTRLHIDVAEFCDSQQGYEKGLTLPSVPPSGQQSAGMDAVWEMACRHRVVEQQVSTRDYNYREATADMNAQVDVTRGETTTFGEAYHWGDNYLTAGNVHDRHPAPESGAFYARLRHERYLNGQTRMQATTSCPTLCPGQVLKVTGGEEVAGEFADGVLVTAMHSHARRDADFAVEFAGIPDSPDVGYRPEPGARPVMAGTLPARVTSTRE…	792	DUF2268 domain-containing protein
SAMN04917370	MSSVKSLLFSHNHHLLSVKGCEAGLDVLAFEGDEALSQPFRYRIEFTSADHAISKEMMLMKAASLTLQAPVAQGFGINVQQPVRVIQGVVTGFERLSTSRDETHYALTLQPRLALLNRSHQNAIYQDQSVPQIVEKILRERHGLRGQDFLFSLTKTYPRREQVMQYGEDDLRFITRLLGEVGIWFRFTADTRLHIDVAEFCDSQQGYEKGLTLPSVPPSGQQSAGVDAVWEMACRHRVVEQQVSTRDYNYREATADMNAQVDVTRGETTTFGEAYHWGDNYLTAGNVHDRHPAPESGAFYARLRHERYLNGQTRMQATTSCPTLCPGQVLKVTGGEEVAGEFADGVLVTAMHSHARRDADFAVEFAGIPDSPDVGYRPEPGARPVMAGTLPARVTSTRE…	792	DUF2269 domain-containing protein
SAMN05149976	MSSVKSLLFSHNHHLLSVQGCEAGLDVLAFEGDEALSQPFRYRIEFTSADHAISKEMMLMKAASLTLQAPVAQGFGINVQQPVRVIQGVVTGFERLGTSRDETHYALTLQPRLALLNRSHQNAIYQDQSVPQIVEKILRERHGLRGQDFLFSLTKTYPRREQVMQYGEDDLRFITRLLGEVGIWFRFTADTRLHIDVAEFCDSQQGYEKGLTLPSVPPSGQQSAGVDAVWEMACRHRVVEQQVSTRDYNYREATADMNAQVDVTRGETTTFGEAYHWGDNYLTAGNVHDRHPAPESGAFYARLRHERYLNGQTRMQATTSCPTLCPGQVLKVTGGEEVAREFADGVLITAMHSHARRDADFAVEFAGIPDSPDVGYRPEPGARPVMAGTLPARVTSTRE…	792	DUF2270 domain-containing protein
SAMN05412444	MSSVKSLLFSHNHHLLSVKGCEAGLDVLAFEGDEALSQPFRYRIEFTSADHAISKEMMLMKAASLTLQAPVAQGFGINVQQPVRVIQGVVTGFERLSTSRDETHYALTLQPRLALLNRSHQNAIYQDQSVPQIVEKILRERHGLRGQDFLFSLTKTYPRREQVMQYGEDDLRFITRLLGEVGIWFRFTADTRLHIDVAEFCDSQQGYEKGLTLPSVPPSGQQSAGVDAVWEMACRHRVVEQQVSTRDYNYREATADMNAQVDVTRGETTTFGEAYHWGDNYLTAGNVHDRHPAPESGAFYARLRHERYLNGQTRMQATTSCPTLCPGQVLKVTGGEEVAGEFADGVLVTAMHSHARRDADFAVEFAGIPDSPDVGYRPEPGARPVMAGTLPARVTSTRE…	792	DUF2271 domain-containing protein
SAMN05412453	MSSVKSLLFSHNHHLLSVQGCEAGLDVLAFEGDEALSQPFRYRIEFTSADHAISKEMMLMKAASLTLQAPVAQGFGINVQQPVRVIQGVVTGFERLGTSRDETHYALTLQPRLALLNRSHQNAIYQDQSVPQIVEKILRERHGLRGQDFLFSLTKTYPRREQVMQYGEDDLRFITRLLGEVGIWFRFTADTRLHIDVAEFCDSQQGYEKGLTLPSVPPSGQQSAGVDAVWEMACRHRVVEQQVSTRDYNYREATADMNAQVDVTRGETTTFGEAYHWGDNYLTAGNVHDRHPAPESGAFYARLRHERYLNGQTRMQATTSCPTLCPGQVLKVTGGEEVAREFADGVLITAMHSHARRDADFAVEFAGIPDSPDVGYRPEPGARPVMAGTLPARVTSTRE…	792	DUF2272 domain-containing protein
SAMN05412796	MSSVKSLLFSHNHHLLSVKGCEAGLDVLAFEGDEALSQPFRYRIEFTSADHAISKEMMLMKAASLTLQAPVAQGFGINVQQPVRVIQGVVTGFERLSTSRDETHYALTLQPRLALLNRSHQNAIYQDQSVPQIVEKILRERHGLRGQDFLFSLTKTYPRREQVMQYGEDDLRFITRLLGEVGIWFRFTADTRLHIDVAEFCDSQQGYEKGLTLPSVPPSGQQSAGVDAVWEMACRHRVVEQQVSTRDYNYREATADMNAQVDVTRGETTTFGEAYHWGDNYLTAGNVHDRHPAPESGAFYARLRHERYLNGQTRMQATTSCPTLCPGQVLKVTGGEEVAGEFADGVLVTAMHSHARRDADFAVEFAGIPDSPDVGYRPEPGARPVMAGTLPARVTSTRE…	792	DUF2273 domain-containing protein
SAMN05412805	MSSVKSLLFSHNHHLLSVKGCEAGLDVLAFEGDEALSQPFRYRIEFTSADHAISKEMMLMKAASLTLQAPVAQGFGINVQQPVRVIQGVVTGFERLSTSRDETHYALTLQPRLALLNRSHQNAIYQDQSVPQIVEKILRERHGLRGQDFLFSLTKTYPRREQVMQYGEDDLRFITRLLGEVGIWFRFTADTRLHIDVAEFCDSQQGYEKGLTLPSVPPSGQQSAGVDAVWEMACRHRVVEQQVSTRDYNYREATADMNAQVDVTRGETTTFGEAYHWGDNYLTAGNAHDRHPAPESGAFYARLRHERYLNGQTRMQATTSCPTLCPGQVLKVTGGEEVAGEFADGVLVTAMHSHARRDADFAVEFAGIPDSPDVGYRPEPGARPVMAGTLPARVTSTRE…	792	DUF2274 domain-containing protein
SAMN05412811	MSSVKSLLFSHNHHLLSVQGCEAGLDVLAFEGDEALSQPFRYRIEFTSADHAISKEMMLMKAASLTLQAPVAQGFGINVQQPVRVIQGVVTGFERLGTSRDETHYALTLQPRLALLNRSHQNAIYQDQSVPQIVEKILRERHGLRGQDFLFSLTKTYPRREQVMQYGEDDLRFITRLLGEVGIWFRFTADTRLHIDVAEFCDSQQGYEKGLTLPSVPPSGQQSAGVDAVWEMACRHRVVEQQVSTRDYNYREATADMNAQVDVTRGETTTFGEAYHWGDNYLTAGNVHDRHPAPESGAFYARLRHERYLNGQTRMQATTSCPTLCPGQVLKVTGGEEVAREFADGVLITAMHSHARRDADFAVEFAGIPDSPDVGYRPEPGARPVMAGTLPARVTSTRE…	792	DUF2275 domain-containing protein
SAMN05908511	VTGFERLSTSRDETHYALTLQPRLALLNRSHQNAIYQDQSVPQIVEKILRERHGLRGQDFLFSLTKTYPRREQVMQYGEDDLRFITRLLGEVGIWFRFTADTRLHIDVAEFCDSQQGYEKGLTLPSVPPSGQQSAGVDAVWEMACRHRVVEQQVSTRDYNYREATADMNAQVDVTRGETTTFGEAYHWGDNYLTAGNVHDRHPAPESGAFYARLRHERYLNGQTRMQATTSCPTLCPGQVLKVTGGEEVAGEFADGVLVTAMHSHARRDADFAVEFAGIPDSPDVGYRPEPGARPVMAGTLPARVTSTRENDTYGHIDKHGRYRVNMLFDRARWETGFESLWVRQSRPYAGDTYGLHLPLLAGTEVAIGFEDGNPDWPYIAGVLHDSAHGDHVTIRNDK…	703	DUF2276 domain-containing protein
SAMN06019523	MSSVKSLLFSHNHHLLSVKGCEAGLDVLAFEGDEALSQPFRYRIEFTSADHAISKEMMLMKAASLTLQAPVAQGFGINVQQPVRVIQGVVTGFERLSTSRDETHYALTLQPRLALLNRSHQNAIYQDQSVPQIVEKILRERHGLRGQDFLFSLTKTYPRREQVMQYGEDDLRFITRLLGEVGIWFRFTADTRLHIDVAEFCDSQQGYEKGLTLPSVPPSGQQSAGVDAVWEMACRHRVVEQQVSTRDYNYREATADMNAQVDVTRGETTTFGEAYHWGDNYLTAGNAHDRHPAPESGAFYARLRHERYLNGQTRMQATTSCPTLCPGQVLKVTGGEEVAGEFADGVLITAMHSHARRDADFAVEFAGIPDSPDLGYRPEPGARPVMAGTLPARVTSTRE…	792	DUF2277 domain-containing protein
SAMN06109054	MSSVKSLLFSHNHHLLSVQGCEAGLDVLAFEGDEALSQPFRYRIEFTSADHAISKEMMLMKAASLTLQAPVAQGFGINVQQPVRVIQGVVTGFERLGTSRDETHYALTLQPRLALLNRSHQNAIYQDQSVPQIVEKILRERHGLRGQDFLFSLTKTYPRREQVMQYGEDDLRFITRLLGEVGIWFRFTADTRLHIDVAEFCDSQQGYEKGLTLPSVPPSGQQSAGVDAVWEMACRHRVVEQQVSTRDYNYREATADMNAQVDVTRGETTTFGEAYHWGDNYLTAGNVHDRHPAPESGAFYARLRHERYLNGQTRMQATTSCPTLCPGQVLKVTGGEEVAREFADGVLITAMHSHARRDADFAVEFAGIPDSPDVGYRPEPGARPVMAGTLPARVTSTRE…	792	DUF2278 domain-containing protein
SAMN06112197	MSSVKSLLFSHNHHLLSVQGCEAGLDVLAFEGDEALSQPFRYRIEFTSADHAISKEMMLMKAASLTLQAPVAQGFGINVQQPVRVIQGVVTGFERLGTSRDETHYALTLQPRLALLNRSHQNAIYQDQSVPQIVEKILRERHGLRGQDFLFSLTKTYPRREQVMQYGEDDLRFITRLLGEVGIWFRFTADTRLHIDVAEFCDSQQGYEKGLTLPSVPPSGQQSAGVDAVWEMACRHRVVEQQVSTRDYNYREATADMNAQVDVTRGETTTFGEAYHWGDNYLTAGNVHDRHPAPESGAFYARLRHERYLNGQTRMQATTSCPTLCPGQVLKVTGGEEVAREFADGVLITAMHSHARRDADFAVEFAGIPDSPDVGYRPEPGARPVMAGTLPARVTSTRE…	792	DUF2279 domain-containing protein
SAMN06112200	MSSVKSLLFSHNHHLLSVKGCEAGLDVLAFEGDEALSQPFRYRIEFTSADHAISKEMMLMKAASLTLQASVAQGFGINVQQPVRVIQGVVTGFERLSTSRDETHYALTLQPRLALLNRSHQNAIYQDQSVPQIVEKILRERHGLRGQDFLFSLTKTYPRREQVMQYGEDDLRFITRLLGEVGIWFRFTADTRLHIDVAEFCDSQQGYEKGLTLPSVPPSGQQSAGVDAVWEMACRHRVVEQQVSTRDYNYREATADMNAQVDVTRGETTTFGEAYHWGDNYLTAGNVHDRHPAPESGAFYARLRHERYLNGQTRMQATTSCPTLCPGQVLKVTGGEEVAGEFADGVLITAMHSHARRDADFAVEFAGIPDSPDVGYRPEPGARPVMAGTLPARVTSTRE…	792	DUF2280 domain-containing protein
SAMN06112204	MSSVKSLLFSHNHHLLSVKGCEAGLDVLAFEGDEALSQPFRYRIEFTSADHAISKEMMLMKAASLTLQASVAQGFGINVQQPVRVIQGVVTGFERLSTSRDETHYALTLQPRLALLNRSHQNAIYQDQSVPQIVEKILRERHGLRGQDFLFSLTKTYPRREQVMQYGEDDLRFITRLLGEVGIWFRFTADTRLHIDVAEFCDSQQGYEKGLTLPSVPPSGQQSAGVDAVWEMACRHRVVEQQVSTRDYNYREATADMNAQVDVTRGETTTFGEAYHWGDNYLTAGNVHDRHPAPESGAFYARLRHERYLNGQTRMQATTSCPTLCPGQVLKVTGGEEVAGEFADGVLITAMHSHARRDADFAVEFAGIPDSPDVGYRPEPGARPVMAGTLPARVTSTRE…	792	DUF2281 domain-containing protein
SAMN06112206	MSSVKSLLFSHNHHLLSVKGCEAGLDVLAFEGDEALSQPFRYRIEFTSADHAISKEMMLMKSASLTLQAPVAQGFGINVQQPVRVIQGVVTGFERLSTSRDETHYALTLQPRLALLNRSHQNAIYQDQSVPQIVEKILRERHGLRGQDFLFSLTKTYPRREQVMQYGEDDLRFITRLLGEVGIWFRFTADTRLHIDVAEFCDSQQGYEKGLTLPSVPPSGQQSAGVDAVWEMACRHRVVEQQVSTRDYNYREATADMNAQVDVTRGETTTFGEAYHWGDNYLTAGNVHDRHPAPESGAFYARLRHERYLNGQTRMQATTSCPTLCPGQVLKVTGGEEVAGEFADGVLVTAMHSHARRDADFAVEFAGIPDSPDVGYRPEPGARPVMAGTLPARVTSTRE…	792	DUF2282 domain-containing protein
SAMN06112222	MSSVKSLLFSHNHHLLSVKGCEAGLDVLAFEGDEALSQPFRYRIEFTSADHAISKEMMLMKAASLTLQASVAQGFGINVQQPVRVIQGVVTGFERLSTSRDETHYALTLQPRLALLNRSHQNAIYQDQSVPQIVEKILRERHGLRGQDFLFSLTKTYPRREQVMQYGEDDLRFITRLLGEVGIWFRFTADTRLHIDVAEFCDSQQGYEKGLTLPSVPPSGQQSAGVDAVWEMACRHRVVEQQVSTRDYNYREATADMNAQVDVTRGETTTFGEAYHWGDNYLTAGNVHDRHPAPESGAFYARLRHERYLNGQTRMQATTSCPTLCPGQVLKVTGGEEVAGEFADGVLITAMHSHARRDADFAVEFAGIPDSPDVGYRPEPGARPVMAGTLPARVTSTRE…	792	DUF2283 domain-containing protein
SAMN06112228	MSSVKSLLFSHNHHLLSVKGCEAGLDVLAFEGDEALSQPFRYRIEFTSADHAISKEMMLMKAASLTLQASVAQGFGINVQQPVRVIQGVVTGFERLSTSRDETHYALTLQPRLALLNRSHQNAIYQDQSVPQIVEKILRERHGLRGQDFLFSLTKTYPRREQVMQYGEDDLRFITRLLGEVGIWFRFTADTRLHIDVAEFCDSQQGYEKGLTLPSVPPSGQQSAGVDAVWEMACRHRVVEQQVSTRDYNYREATADMNAQVDVTRGETTTFGEAYHWGDNYLTAGNVHDRHPAPESGAFYARLRHERYLNGQTRMQATTSCPTLCPGQVLKVTGGEEVAGEFADGVLITAMHSHARRDADFAVEFAGIPDSPDVGYRPEPGARPVMAGTLPARVTSTRE…	792	DUF2284 domain-containing protein
SAMN07312490	MSSVKSLLFSHNHHLLSVQGCEAGLDVLAFEGDEALSQPFRYRIEFTSADHAISKEMMLMKAASLTLQAPVAQGFGINVQQPVRVIQGVVTGFERLGTSRDETHYALTLQPRLALLNRSHQNAIYQDQSVPQIVEKILRERHGLRGQDFLFSLTKTYPRREQVMQYGEDDLRFITRLLGEVGIWFRFTADTRLHIDVAEFCDSQQGYEKGLTLPSVPPSGQQSAGVDAVWEMACRHRVVEQQVSTRDYNYREATADMNAQVDVTRGETTTFGEAYHWGDNYLTAGNVHDRHPAPESGAFYARLRHERYLNGQTRMQATTSCPTLCPGQVLKVTGGEEVAREFADGVLITAMHSHARRDADFAVEFAGIPDSPDVGYRPEPGARPVMAGTLPARVTSTRE…	792	DUF2285 domain-containing protein
SAMN07421000	MSSVKSLLFSHNHHLLSVKGCEAGLDVLAFEGDEALSQPFRYRIEFTSADHAISKEMMLMKAASLTLQAPVAQGFGINVQQPVRVIQGVVTGFERLSTSRDETHYALTLQPRLALLNRSHQNAIYQDQSVPQIVEKILRERHGLRGQDFLFSLTKTYPRREQVMQYGEDDLRFITRLLGEVGIWFRFTADTRLHIDVAEFCDSQQGYEKGLTLPSVPPSGQQSAGVDAVWEMACRHRVVEQQVSTRDYNYREATADMNAQVDVTRGETTTFGEAYHWGDNYLTAGNAHDRHPAPESGAFYARLRHERYLNGQTRMQATTSCPTLCPGQVLKVIGGEEVAREFAEGVLVTAMHSHARRDADFAVEFAGIPDSPDVGYRPEPGARPVMAGTLPARVTSTRE…	792	DUF2286 domain-containing protein
SAMN07421004	MSSVKSLLFSHNHHLLSVKGCEAGLDVLAFEGDEALSQPFRYRIEFTSADHAISKEMMLMKAASLTLQAPVAQGFGINVQQPVRVIQGVVTGFERLSTSRDETHYALTLQPRLALLNRSHQNAIYQDQSVPQIVEKILRERHGLRGQDFLFSLTKTYPRREQVMQYGEDDLRFITRLLGEVGIWFRFTADTRLHIDVAEFCDSQQGYEKGLTLPSVPPSGQQSAGVDAVWEMACRHRVVEQQVSTRDYNYREATADMNAQVDVTRGETTTFGEAYHWGDNYLTAGNAHDRHPAPESGAFYARLRHERYLNGQTRMQATTSCPTLCPGQVLKVIGGEEVAREFAEGVLVTAMHSHARRDADFAVEFAGIPDSPDVGYRPEPGARPVMAGTLPARVTSTRE…	792	DUF2287 domain-containing protein
SAMN07421005	MSSVKSLLFSHNHHLLSVKGCEAGLDVLAFEGDEALSQPFRYRIEFTSADHAISKEMMLMKAASLTLQAPVAQGFGINVQQPVRVIQGVVTGFERLSTSRDETHYALTLQPRLALLNRSHQNAIYQDQSVPQIVEKILRERHGLRGQDFLFSLTKTYPRREQVMQYGEDDLRFITRLLGEVGIWFRFTADTRLHIDVAEFCDSQQGYEKGLTLPSVPPSGQQSAGVDAVWEMACRHRVVEQQVSTRDYNYREATADMNAQVDVTRGETTTFGEAYHWGDNYLTAGNAHDRHPAPESGAFYARLRHERYLNGQTRMQATTSCPTLCPGQVLKVIGGEEVAREFAEGVLVTAMHSHARRDADFAVEFAGIPDSPDVGYRPEPGARPVMAGTLPARVTSTRE…	792	DUF2288 domain-containing protein
SAMN07421006	MSSVKSLLFSHNHHLLSVKGCEAGLDVLAFEGDEALSQPFRYRIEFTSADHAISKEMMLMKAASLTLQAPVAQGFGINVQQPVRVIQGVVTGFERLSTSRDETHYALTLQPRLALLNRSHQNAIYQDQSVPQIVEKILRERHGLRGQDFLFSLTKTYPRREQVMQYGEDDLRFITRLLGEVGIWFRFTADTRLHIDVAEFCDSQQGYEKGLTLPSVPPSGQQSAGVDAVWEMACRHRVVEQQVSTRDYNYREATADMNAQVDVTRGETTTFGEAYHWGDNYLTAGNAHDRHPAPESGAFYARLRHERYLNGQTRMQATTSCPTLCPGQVLKVIGGEEVAREFAEGVLVTAMHSHARRDADFAVEFAGIPDSPDVGYRPEPGARPVMAGTLPARVTSTRE…	792	DUF2289 domain-containing protein
SAMN07452764	MSSVKSLLFSHNHHLLSVQGCEAGLDVLAFEGDEALSQPFRYRIEFTSADHAISKEMMLMKAASLTLQAPVAQGFGINVQQPVRVIQGVVTGFERLGTSRDETHYALTLQPRLALLNRSHQNAIYQDQSVPQIVEKILRERHGLRGQDFLFSLTKTYPRREQVMQYGEDDLRFITRLLGEVGIWFRFTADTRLHIDVAEFCDSQQGYEKGLTLPSVPPSGQQSAGVDAVWEMACRHRVVEQQVSTRDYNYREATADMNAQVDVTRGETTTFGEAYHWGDNYLTAGNVHDRHPAPESGAFYARLRHERYLNGQTRMQATTSCPTLCPGQVLKVTGGEEVAREFADGVLITAMHSHARRDADFAVEFAGIPDSPDVGYRPEPGARPVMAGTLPARVTSTRE…	792	DUF2290 domain-containing protein
SAMN07484315	MSSVKSLLFSHNHHLLSVQGCEAGLDVLAFEGDEALSQPFRYRIEFTSADHAISKEMMLMKAASLTLQAPVAQGFGINVQQPVRVIQGVVTGFERLGTSRDETHYALTLQPRLALLNRSHQNAIYQDQSVPQIVEKILRERHGLRGQDFLFSLTKTYPRREQVMQYGEDDLRFITRLLGEVGIWFRFTADTRLHIDVAEFCDSQQGYEKGLTLPSVPPSGQQSAGVDAVWEMACRHRVVEQQVSTRDYNYREATADMNAQVDVTRGETTTFGEAYHWGDNYLTAGNVHDRHPAPESGAFYARLRHERYLNGQTRMQATTSCPTLCPGQVLKVTGGEEVAREFADGVLITAMHSHARRDADFAVEFAGIPDSPDVGYRPEPGARPVMAGTLPARVTSTRE…	792	DUF2291 domain-containing protein
SAMN07503088	MSSVKSLLFSHNHHLLSVQGCEAGLDVLAFEGDEALSQPFRYRIEFTSADHAISKEMMLMKAASLTLQAPVAQGFGINVQQPVRVIQGVVTGFERLGTSRDETHYALTLQPRLALLNRSHQNAIYQDQSVPQIVEKILRERHGLRGQDFLFSLTKTYPRREQVMQYGEDDLRFITRLLGEVGIWFRFTADTRLHIDVAEFCDSQQGYEKGLTLPSVPPSGQQSAGVDAVWEMACRHRVVEQQVSTRDYNYREATADMNAQVDVTRGETTTFGEAYHWGDNYLTAGNVHDRHPAPESGAFYARLRHERYLNGQTRMQATTSCPTLCPGQVLKVTGGEEVAREFADGVLITAMHSHARRDADFAVEFAGIPDSPDVGYRPEPGARPVMAGTLPARVTSTRE…	792	DUF2292 domain-containing protein
SAMN07503096	MSSVKSLLFSHNHHLLSVQGCEAGLDVLAFEGDEALSQPFRYRIEFTSADHAISKEMMLMKAASLTLQAPVAQGFGINVQQPVRVIQGVVTGFERLGTSRDETHYALTLQPRLALLNRSHQNAIYQDQSVPQIVEKILRERHGLRGQDFLFSLTKTYPRREQVMQYGEDDLRFITRLLGEVGIWFRFTADTRLHIDVAEFCDSQQGYEKGLTLPSVPPSGQQSAGVDAVWEMACRHRVVEQQVSTRDYNYREATADMNAQVDVTRGETTTFGEAYHWGDNYLTAGNVHDRHPAPESGAFYARLRHERYLNGQTRMQATTSCPTLCPGQVLKVTGGEEVAREFADGVLITAMHSHARRDADFAVEFAGIPDSPDVGYRPEPGARPVMAGTLPARVTSTRE…	792	DUF2293 domain-containing protein
SAMN07508215	MSSVKSLLFSHNHHLLSVQGCEAGLDVLAFEGDEALSQPFRYRIEFTSADHAISKEMMLMKAASLTLQAPVAQGFGINVQQPVRVIQGVVTGFERLGTSRDETHYALTLQPRLALLNRSHQNAIYQDQSVPQIVEKILRERHGLRGQDFLFSLTKTYPRREQVMQYGEDDLRFITRLLGEVGIWFRFTADTRLHIDVAEFCDSQQGYEKGLTLPSVPPSGQQSAGVDAVWEMACRHRVVEQQVSTRDYNYREATADMNAQVDVTRGETTTFGEAYHWGDNYLTAGNVHDRHPAPESGAFYARLRHERYLNGQTRMQATTSCPTLCPGQVLKVTGGEEVAREFADGVLITAMHSHARRDADFAVEFAGIPDSPDVGYRPEPGARPVMAGTLPARVTSTRE…	792	DUF2294 domain-containing protein
SAMN07602587	MSSVKSLLFSHNHHLLSVKGCEAGLDVLAFEGDEALSQPFRYRIEFTSADHAISKEMMLMKAASLTLQAPVAQGFGINVQQPVRVIQGVVTGFERLSTSRDETHYALTLQPRLALLNRSHQNAIYQDQSVPQIVEKILRERHGLRGQDFLFSLTKTYPRREQVMQYGEDDLRFITRLLGEVGIWFRFTADTRLHIDVAEFCDSQQGYEKGLTLPSVPPSGQQSAGVDAVWEMACRHRVVEQQVSTRDYNYREATADMNAQVDVTRGETTTFGEAYHWGDNYLTAGNVHDRHPAPESGAFYARLRHERYLNGQTRMQATTSCPTLCPGQVLKVTGGEEVAGEFADGVLVTAMHSHARRDADFAVEFAGIPDSPDVGYRPEPGARPVMAGTLPARVTSTRE…	792	DUF2295 domain-containing protein
SAMN07672549	MSSVKSLLFSHNHHLLSVQGCEAGLDVLAFEGDEALSQPFRYRIEFTSADHAISKEMMLMKAASLTLQAPVAQGFGINVQQPVRVIQGVVTGFERLGTSRDETHYALTLQPRLALLNRSHQNAIYQDQSVPQIVEKILRERHGLRGQDFLFSLTKTYPRREQVMQYGEDDLRFITRLLGEVGIWFRFTADTRLHIDVAEFCDSQQGYEKGLTLPSVPPSGQQSAGVDAVWEMACRHRVVEQQVSTRDYNYREATADMNAQVDVTRGETTTFGEAYHWGDNYLTAGNVHDRHPAPESGAFYARLRHERYLNGQTRMQATTSCPTLCPGQVLKVTGGEEVAREFADGVLITAMHSHARRDADFAVEFAGIPDSPDVGYRPEPGARPVMAGTLPARVTSTRE…	792	DUF2296 domain-containing protein
SAMN08026708	MSSVKSLLFSHNHHLLSVKGCEAGLDVLAFEGDEALSQPFRYRIEFTSADHAISKEMMLMKAASLTLQAPVAQGFGINVQQPVRVIQGVVTGFERLSTSRDETHYALTLQPRLALLNRSHQNAIYQDQSVPQIVEKILRERHGLRGQDFLFSLTKTYPRREQVMQYGEDDLRFITRLLGEVGIWFRFTADTRLHIDVAEFCDSQQGYEKGLTLPSVPPSGQQSAGVDAVWEMACRHRVVEQQVSTRDYNYREATADMNAQVDVTRGETTTFGEAYHWGDNYLTAGNVHDRHPAPESGAFYARLRHERYLNGQTRMQATTSCPTLCPGQVLKVTGGEEVAGEFADGVLVTAMHSHARRDADFAVEFAGIPDSPDVGYRPEPGARPVMAGTLPARVTSTRE…	792	DUF2297 domain-containing protein
SAMN08378650	MSSVKSLLFSHNHHLLSVQGCEAGLDVLAFEGDEALSQPFRYRIEFTSADHAISKEMMLMKAASLTLQAPVAQGFGINVQQPVRVIQGVVTGFERLGTSRDETHYALTLQPRLALLNRSHQNAIYQDQSVPQIVEKILRERHGLRGQDFLFSLTKTYPRREQVMQYGEDDLRFITRLLGEVGIWFRFTADTRLHIDVAEFCDSQQGYEKGLTLPSVPPSGQQSAGVDAVWEMACRHRVVEQQVSTRDYNYREATADMNAQVDVTRGETTTFGEAYHWGDNYLTAGNVHDRHPAPESGAFYARLRHERYLNGQTRMQATTSCPTLCPGQVLKVTGGEEVAREFADGVLITAMHSHARRDADFAVEFAGIPDSPDVGYRPEPGARPVMAGTLPARVTSTRE…	792	DUF2298 domain-containing protein
SAMN08378686	MSSVKSLLFSHNHHLLSVQGCEAGLDVLAFEGDEALSQPFRYRIEFTSADHAISKEMMLMKAASLTLQAPVAQGFGINVQQPVRVIQGVVTGFERLGTSRDETHYALTLQPRLALLNRSHQNAIYQDQSVPQIVEKILRERHGLRGQDFLFSLTKTYPRREQVMQYGEDDLRFITRLLGEVGIWFRFTADTRLHIDVAEFCDSQQGYEKGLTLPSVPPSGQQSAGVDAVWEMACRHRVVEQQVSTRDYNYREATADMNAQVDVTRGETTTFGEAYHWGDNYLTAGNVHDRHPAPESGAFYARLRHERYLNGQTRMQATTSCPTLCPGQVLKVTGGEEVAREFADGVLITAMHSHARRDADFAVEFAGIPDSPDVGYRPEPGARPVMAGTLPARVTSTRE…	792	DUF2299 domain-containing protein
SAMN08378909	MSSVKSLLFSHNHHLLSVQGCEAGLDVLAFEGDEALSQPFRYRIEFTSADHAISKEMMLMKAASLTLQAPVAQGFGINVQQPVRVIQGVVTGFERLGTSRDETHYALTLQPRLALLNRSHQNAIYQDQSVPQIVEKILRERHGLRGQDFLFSLTKTYPRREQVMQYGEDDLRFITRLLGEVGIWFRFTADTRLHIDVAEFCDSQQGYEKGLTLPSVPPSGQQSAGVDAVWEMACRHRVVEQQVSTRDYNYREATADMNAQVDVTRGETTTFGEAYHWGDNYLTAGNVHDRHPAPESGAFYARLRHERYLNGQTRMQATTSCPTLCPGQVLKVTGGEEVAREFADGVLITAMHSHARRDADFAVEFAGIPDSPDVGYRPEPGARPVMAGTLPARVTSTRE…	792	DUF2300 domain-containing protein
SAMN08379292	MSSVKSLLFSHNHHLLSVQGCEAGLDVLAFEGDEALSQPFRYRIEFTSADHAISKEMMLMKAASLTLQAPVAQGFGINVQQPVRVIQGVVTGFERLGTSRDETHYALTLQPRLALLNRSHQNAIYQDQSVPQIVEKILRERHGLRGQDFLFSLTKTYPRREQVMQYGEDDLRFITRLLGEVGIWFRFTADTRLHIDVAEFCDSQQGYEKGLTLPSVPPSGQQSAGVDAVWEMACRHRVVEQQVSTRDYNYREATADMNAQVDVTRGETTTFGEAYHWGDNYLTAGNVHDRHPAPESGAFYARLRHERYLNGQTRMQATTSCPTLCPGQVLKVTGGEEVAREFADGVLITAMHSHARRDADFAVEFAGIPDSPDVGYRPEPGARPVMAGTLPARVTSTRE…	792	DUF2301 domain-containing protein
SAMN08380929	MSSVKSLLFSHNHHLLSVQGCEAGLDVLAFEGDEALSQPFRYRIEFTSADHAISKEMMLMKAASLTLQAPVAQGFGINVQQPVRVIQGVVTGFERLGTSRDETHYALTLQPRLALLNRSHQNAIYQDQSVPQIVEKILRERHGLRGQDFLFSLTKTYPRREQVMQYGEDDLRFITRLLGEVGIWFRFTADTRLHIDVAEFCDSQQGYEKGLTLPSVPPSGQQSAGVDAVWEMACRHRVVEQQVSTRDYNYREATADMNAQVDVTRGETTTFGEAYHWGDNYLTAGNVHDRHPAPESGAFYARLRHERYLNGQTRMQATTSCPTLCPGQVLKVTGGEEVAREFADGVLITAMHSHARRDADFAVEFAGIPDSPDVGYRPEPGARPVMAGTLPARVTSTRE…	522	DUF2302 domain-containing protein
SAMN08380930	MSSVKSLLFSHNHHLLSVQGCEAGLDVLAFEGDEALSQPFRYRIEFTSADHAISKEMMLMKAASLTLQAPVAQGFGINVQQPVRVIQGVVTGFERLGTSRDETHYALTLQPRLALLNRSHQNAIYQDQSVPQIVEKILRERHGLRGQDFLFSLTKTYPRREQVMQYGEDDLRFITRLLGEVGIWFRFTADTRLHIDVAEFCDSQQGYEKGLTLPSVPPSGQQSAGVDAVWEMACRHRVVEQQVSTRDYNYREATADMNAQVDVTRGETTTFGEAYHWGDNYLTAGNVHDRHPAPESGAFYARLRHERYLNGQTRMQATTSCPTLCPGQVLKVTGGEEVAREFADGVLITAMHSHARRDADFAVEFAGIPDSPDVGYRPEPGARPVMAGTLPARVTSTRE…	792	DUF2303 domain-containing protein
SAMN08380932	MSSVKSLLFSHNHHLLSVKGCEAGLDVLAFEGDEALSQPFRYRIEFTSADHAISKEMMLMKAASLTLQAPVAQGFGINVQQPVRVIQGVVTGFERLSTSRDETHYALTLQPRLALLNRSHQNAIYQDQSVPQIVEKILRERHGLRGQDFLFSLTKTYPRREQVMQYGEDDLRFITRLLGEVGIWFRFTADTRLHIDVAEFCDSQQGYEKGLTLPSVPPSGQQSAGVDAVWEMACRHRVVEQQVSTRDYNYREATADMNAQVDVTRGETTTFGEAYHWGDNYLTAGNVHDRHPAPESGAFYARLRHERYLNGQTRMQATTSCPTLCPGQVLKVTGGEEVAGEFAEGVLVTAMHSHARRDADFAVEFAGIPDSPDVGYRPEPGARPVMAGTLPARVTSTRE…	792	DUF2304 domain-containing protein
SAMN08380935	MSSVKSLLFSHNHHLLSVKGCEAGLDVLAFEGDEALSQPFRYRIEFTSADHAISKEMMLMKAASLTLQAPVAQGFGINVQQPVRVIQGVVTGFERLSTSRDETHYALTLQPRLALLNRSHQNAIYQDQSVPQIVEKILRERHGLRGQDFLFSLTKTYPRREQVMQYGEDDLRFITRLLGEVGIWFRFTADTRLHIDVAEFCDSQQGYEKGLTLPSVPPSGQQSAGVDAVWEMACRHRVVEQQVSTRDYNYREATADMNAQVDVTRGETTTFGEAYHWGDNYLTAGNVHDRHPAPESGAFYARLRHERYLNGQTRMQATTSCPTLCPGQVLKVTGGEEVAREFADGVLVTAMHSHARRDADFAVEFAGIPDSPDVGYRPEPGARPVMAGTLPARVTSTRE…	792	DUF2305 domain-containing protein
SAMN08380938	MSSVKSLLFSHNHHLLSVKGCEAGLDVLAFEGDEALSQPFRYRIEFTSADHAISKEMMLMKAASLTLQAPVAQGFGINVQQPVRVIQGVVTGFERLSTSRDETHYALTLQPRLALLNRSHQNAIYQDQSVPQIVEKILRERHGLRGQDFLFSLTKTYPRREQVMQYGEDDLRFITRLLGEVGIWFRFTADTRLHIDVAVFCDSQQGYEKGLTLPSVPPSGQQSAGVDAVWEMACRHRVVEQQVSTRDYNYREATADMNAQVDVTRGETTTFGEAYHWGDNYLTAGNAHDRHPAPESGAFYARLRHERYLNGQTRMQATTSCPTLCPGQVLKVTGGEEMAGEFADGVLITAMHSHARRDADFAVEFAGIPDSPDVGYRPEPGARPVMAGTLPARVTSTRE…	792	DUF2306 domain-containing protein
SAMN08391417	MSSVKSLLFSHNHHLLSVKGCEAGLDVLAFEGDEALSQPFRYRIEFTSADHAISKEMMLMKAASLTLQAPVAQGFGINVQQPVRVIQGVVTGFERLSTSRDETHYALTLQPRLALLNRSHQNAIYQDQSVPQIVEKILRERHGLRGQDFLFSLTKTYPRREQVMQYGEDDLRFITRLLGEVGIWFRFTADTRLHIDVAEFCDSQQGYEKGLTLPSVPPSGQQSAGVDAVWEMACRHRVVEQQVSTRDYNYREATADMNAQVDVTRGETTTFGEAYHWGDNYLTAGNAHDRHPAPESGAFYARLRHERYLNGQTRMQATTSCPTLCPGQVLKVIGGEEVAREFAEGVLVTAMHSHARRDADFAVEFAGIPDSPDVGYRPEPGARPVMAGTLPARVTSTRE…	792	DUF2307 domain-containing protein
SAMN09279554	MSSVKSLLFSHNHHLLSVQGCEAGLDVLAFEGDEALSQPFRYRIEFTSADHAISKEMMLMKAASLTLQAPVAQGFGINVQQPVRVIQGVVTGFERLGTSRDETHYALTLQPRLALLNRSHQNAIYQDQSVPQIVEKILRERHGLRGQDFLFSLTKTYPRREQVMQYGEDDLRFITRLLGEVGIWFRFTADTRLHIDVAEFCDSQQGYEKGLTLPSVPPSGQQSAGVDAVWEMACRHRVVEQQVSTRDYNYREATADMNAQVDVTRGETTTFGEAYHWGDNYLTAGNVHDRHPAPESGAFYARLRHERYLNGQTRMQATTSCPTLCPGQVLKVTGGEEVAREFADGVLITAMHSHARRDADFAVEFAGIPDSPDVGYRPEPGARPVMAGTLPARVTSTRE…	792	DUF2308 domain-containing protein
SAMN09638204	MSSVKSLLFSHNHHLLSVKGCEAGLDVLAFEGDEALSQPFRYRIEFTSADHAISKEMMLMKSASLTLQAPVAQGFGINVQQPVRVIQGVVTGFERLSTSRDETHYALTLQPRLALLNRSHQNAIYQDQSVPQIVEKILRERHGLRGQDFLFSLTKTYPRREQVMQYGEDDLRFITRLLGEVGIWFRFTADTRLHNDVAEFCDSQQGYEKGLTLPSVPPSGQQSAGVDAVWEMACRHRVVEQQVSTRDYNYREATADMNAQVDVTRGETTTFGEAYHWGDNYLTAGNVHDRHPAPESGAFYARLRHERYLNGQTRMQATTSCPTLCPGQVLKVTGGEEVAGEFADGVLVTAMHSHARRDADFAVEFAGIPDSPDVGYRPEPGARPVMAGTLPARVTSTRE…	792	DUF2309 domain-containing protein
SAMN09692822	MSSVKSLLFSHNHHLLSVQGCEAGLDVLAFEGDEALSQPFRYRIEFTSADHAISKEMMLMKAASLTLQAPVAQGFGINVQQPVRVIQGVVTGFERLGTSRDETHYALTLQPRLALLNRSHQNAIYQDQSVPQIVEKILRERHGLRGQDFLFSLTKTYPRREQVMQYGEDDLRFITRLLGEVGIWFRFTADTRLHIDVAEFCDSQQGYEKGLTLPSVPPSGQQSAGVDAVWEMACRHRVVEQQVSTRDYNYREATADMNAQVDVTRGETTTFGEAYHWGDNYLTAGNVHDRHPAPESGAFYARLRHERYLNGQTRMQATTSCPTLCPGQVLKVTGGEEVAREFADGVLITAMHSHARRDADFAVEFAGIPDSPDVGYRPEPGARPVMAGTLPARVTSTRE…	792	DUF2310 domain-containing protein
SAMN09977093	MSSVKSLLFSHNHHLLSVQGCEAGLDVLAFEGDEALSQPFRYRIEFTSADHAISKEMMLMKAASLTLQAPVAQGFGINVQQPVRVIQGVVTGFERLGTSRDETHYALTLQPRLALLNRSHQNAIYQDQSVPQIVEKILRERHGLRGQDFLFSLTKTYPRREQVMQYGEDDLRFITRLLGEVGIWFRFTADTRLHIDVAEFCDSQQGYEKGLTLPSVPPSGQQSAGVDAVWEMACRHRVVEQQVSTRDYNYREATADMNAQVDVTRGETTTFGEAYHWGDNYLTAGNVHDRHPAPESGAFYARLRHERYLNGQTRMQATTSCPTLCPGQVLKVTGGEEVAREFADGVLITAMHSHARRDADFAVEFAGIPDSPDVGYRPEPGARPVMAGTLPARVTSTRE…	792	DUF2311 domain-containing protein
SAMN09988182	MSSVKSLLFSHNHHLLSVQGCEAGLDVLAFEGDEALSQPFRYRIEFTSADHAISKEMMLMKAASLTLQAPVAQGFGINVQQPVRVIQGVVTGFERLGTSRDETHYALTLQPRLALLNRSHQNAIYQDQSVPQIVEKILRERHGLRGQDFLFSLTKTYPRREQVMQYGEDDLRFITRLLGEVGIWFRFTADTRLHIDVAEFCDSQQGYEKGLTLPSVPPSGQQSAGVDAVWEMACRHRVVEQQVSTRDYNYREATADMNAQVDVTRGETTTFGEAYHWGDNYLTAGNVHDRHPAPESGAFYARLRHERYLNGQTRMQATTSCPTLCPGQVLKVTGGEEVAREFADGVLITAMHSHARRDADFAVEFAGIPDSPDVGYRPEPGARPVMAGTLPARVTSTRE…	792	DUF2312 domain-containing protein
SAMN10107914	MSSVKSLLFSHNHHLLSVQGCEAGLDVLAFEGDEALSQPFRYRIEFTSADHAISKEMMLMKAASLTLQAPVAQGFGINVQQPVRVIQGVVTGFERLGTSRDETHYALTLQPRLALLNRSHQNAIYQDQSVPQIVEKILRERHGLRGQDFLFSLTKTYPRREQVMQYGEDDLRFITRLLGEVGIWFRFTADTRLHIDVAEFCDSQQGYEKGLTLPSVPPSGQQSAGVDAVWEMACRHRVVEQQVSTRDYNYREATADMNAQVDVTRGETTTFGEAYHWGDNYLTAGNVHDRHPAPESGAFYARLRHERYLNGQTRMQATTSCPTLCPGQVLKVTGGEEVAREFADGVLITAMHSHARRDADFAVEFAGIPDSPDVGYRPEPGARPVMAGTLPARVTSTRE…	792	DUF2313 domain-containing protein
SAMN10433884	MSSVKSLLFSHNHHLLSVQGCEAGLDVLAFEGDEALSQPFRYRIEFTSADHAISKEMMLMKAASLTLQAPVAQGFGINVQQPVRVIQGVVTGFERLGTSRDETHYALTLQPRLALLNRSHQNAIYQDQSVPQIVEKILRERHGLRGQDFLFSLTKTYPRREQVMQYGEDDLRFITRLLGEVGIWFRFTADTRLHIDVAEFCDSQQGYEKGLTLPSVPPSGQQSAGVDAVWEMACRHRVVEQQVSTRDYNYREATADMNAQVDVTRGETTTFGEAYHWGDNYLTAGNVHDRHPAPESGAFYARLRHERYLNGQTRMQATTSCPTLCPGQVLKVTGGEEVAREFADGVLITAMHSHARRDADFAVEFAGIPDSPDVGYRPEPGARPVMAGTLPARVTSTRE…	792	DUF2314 domain-containing protein
SAMN10434199	MSSVKSLLFSHNHHLLSVQGCEAGLDVLAFEGDEALSQPFRYRIEFTSADHAISKEMMLMKAASLTLQAPVAQGFGINVQQPVRVIQGVVTGFERLGTSRDETHYALTLQPRLALLNRSHQNAIYQDQSVPQIVEKILRERHGLRGQDFLFSLTKTYPRREQVMQYGEDDLRFITRLLGEVGIWFRFTADTRLHIDVAEFCDSQQGYEKGLTLPSVPPSGQQSAGVDAVWEMACRHRVVEQQVSTRDYNYREATADMNAQVDVTRGETTTFGEAYHWGDNYLTAGNVHDRHPAPESGAFYARLRHERYLNGQTRMQATTSCPTLCPGQVLKVTGGEEVAREFADGVLITAMHSHARRDADFAVEFAGIPDSPDVGYRPEPGARPVMAGTLPARVTSTRE…	792	DUF2315 domain-containing protein
SAMN10473953	MSSVKSLLFSHNHHLLSVQGCEAGLDVLAFEGDEALSQPFRYRIEFTSADHAISKEMMLMKAASLTLQAPVAQGFGINVQQPVRVIQGVVTGFERLGTSRDETHYALTLQPRLALLNRSHQNAIYQDQSVPQIVEKILRERHGLRGQDFLFSLTKTYPRREQVMQYGEDDLRFITRLLGEVGIWFRFTADTRLHIDVAEFCDSQQGYEKGLTLPSVPPSGQQSAGVDAVWEMACRHRVVEQQVSTRDYNYREATADMNAQVDVTRGETTTFGEAYHWGDNYLTAGNVHDRHPAPESGAFYARLRHERYLNGQTRMQATTSCPTLCPGQVLKVTGGEEVAREFADGVLITAMHSHARRDADFAVEFAGIPDSPDVGYRPEPGARPVMAGTLPARVTSTRE…	792	DUF2316 domain-containing protein
SAMN10497376	MSSVKSLLFSHNHHLLSVQGCEAGLDVLAFEGDEALSQPFRYRIEFTSADHAISKEMMLMKAASLTLQAPVAQGFGINVQQPVRVIQGVVTGFERLGTSRDETHYALTLQPRLALLNRSHQNAIYQDQSVPQIVEKILRERHGLRGQDFLFSLTKTYPRREQVMQYGEDDLRFITRLLGEVGIWFRFTADTRLHIDVAEFCDSQQGYEKGLTLPSVPPSGQQSAGVDAVWEMACRHRVVEQQVSTRDYNYREATADMNAQVDVTRGETTTFGEAYHWGDNYLTAGNVHDRHPAPESGAFYARLRHERYLNGQTRMQATTSCPTLCPGQVLKVTGGEEVAREFADGVLITAMHSHARRDADFAVEFAGIPDSPDVGYRPEPGARPVMAGTLPARVTSTRE…	792	DUF2317 domain-containing protein
SAMN10662038	MSSVKSLLFSHNHHLLSVQGCEAGLDVLAFEGDEALSQPFRYRIEFTSADHAISKEMMLMKAASLTLQAPVAQGFGINVQQPVRVIQGVVTGFERLGTSRDETHYALTLQPRLALLNRSHQNAIYQDQSVPQIVEKILRERHGLRGQDFLFSLTKTYPRREQVMQYGEDDLRFITRLLGEVGIWFRFTADTRLHIDVAEFCDSQQGYEKGLTLPSVPPSGQQSAGVDAVWEMACRHRVVEQQVSTRDYNYREATADMNAQVDVTRGETTTFGEAYHWGDNYLTAGNVHDRHPAPESGAFYARLRHERYLNGQTRMQATTSCPTLCPGQVLKVTGGEEVAREFADGVLITAMHSHARRDADFAVEFAGIPDSPDVGYRPEPGARPVMAGTLPARVTSTRE…	792	DUF2318 domain-containing protein
SAMN10721859	MSSVKSLLFSHNHHLLSVKGCEAGLDVLAFEGDEALSQPFRYRIEFTSADHAISKEMMLMKAASLTLQAPVAQGFGINVQQPVRVIQGVVTGFERLSTSRDETHYALTLQPRLALLNRSHQNAIYQDQSVPQIVEKILRERHGLRGQDFLFSLTKTYPRREQVMQYGEDDLRFITRLLGEVGIWFRFTADTRLHIDVAEFCDSQQGYEKGLTLPSVPPSGQQSAGVDAVWEMACRHRVVEQQVSTRDYNYREATADMNAQVDVTRGETTTFGEAYHWGDNYLTAGNVHDRHPAPESGAFYARLRHERYLNGQTRMQATTSCPTLCPGQVLKVTGGEEVAREFADGVLVTAMHSHARRDADFAVEFAGIPDSPDVGYRPEPGARPVMAGTLPARVTSTRE…	792	DUF2319 domain-containing protein
SAMN10740431	MSSVKSLLFSHNHHLLSVKGCEAGLDVLAFEGDEALSQPFRYRIEFTSADHAISKEMMLMKAASLTLQAPVAQGFGINVQQPVRVIQGVVTGFERLSTSRDETHYALTLQPRLALLNRSHQNAIYQDQSVPQIVEKILRERHGLRGQDFLFSLTKTYPRREQVMQYGEDDLRFITRLLGEVGIWFRFTADTRLHIDVAEFCDSQQGYEKGLTLPSVPPSGQQSAGVDAVWEMACRHRVVEQQVSTRDYNYREATADMNAQVDVTRGETTTFGEAYHWGDNYLTAGNVHDRHPAPESGAFYARLRHERYLNGQTRMQATTSCPTLCPGQVLKVTGGEEVAGEFAEGVLVTAMHSHARRDADFAVEFAGIPDSPDVGYRPEPGARPVMAGTLPARVTSTRE…	792	DUF2320 domain-containing protein
SAMN10986063	MKSLLFSHNHHLLSVKGCEAGLDVLAFEGDEALSQPFRYRIEFTSADHAISKEMMLMKAASLTLQAPVAQGFGINVQQPVRVIQGVVTGFERLSTSRDETHYALTLQPRLALLNRSHQNAIYQDQSVPQIVEKILRERHGLRGQDFLFSLTKTYPRREQVMQYGEDDLRFITRLLGEVGIWFRFTADTRLHIDVAEFCDSQQGYEKGLTLPSVPPSGQQSAGVDAVWEMACRHRVVEQQVSTRDYNYREATADMNAQVDVTRGETTTFGEAYHWGDNYLTAGNAHDRHPAPESGAFYARLRHERYLNGQTRMQATTSCPTLCPGQVLKVTGGEEVAGEFADGVLITAMHSHARRDADFAVEFAGIPDSPDVGYRPEPGARPVMAGTLPARVTSTRENDT…	789	DUF2321 domain-containing protein
SAMN11105635	MSSVKSLLFSHNHHLLSVQGCEAGLDVLAFEGDEALSQPFRYRIEFTSADHAISKEMMLMKAASLTLQAPVAQGFGINVQQPVRVIQGVVTGFERLGTSRDETHYALTLQPRLALLNRSHQNAIYQDQSVPQIVEKILRERHGLRGQDFLFSLTKTYPRREQVMQYGEDDLRFITRLLGEVGIWFRFTADTRLHIDVAEFCDSQQGYEKGLTLPSVPPSGQQSAGVDAVWEMACRHRVVEQQVSTRDYNYREATADMNAQVDVTRGETTTFGEAYHWGDNYLTAGNVHDRHPAPESGAFYARLRHERYLNGQTRMQATTSCPTLCPGQVLKVTGGEEVAREFADGVLITAMHSHARRDADFAVEFAGIPDSPDVGYRPEPGARPVMAGTLPARVTSTRE…	792	DUF2322 domain-containing protein
SAMN11246288	MSSVKSLLFSHNHHLLSVQGCEAGLDVLAFEGDEALSQPFRYRIEFTSADHAISKEMMLMKAASLTLQAPVAQGFGINVQQPVRVIQGVVTGFERLGTSRDETHYALTLQPRLALLNRSHQNAIYQDQSVPQIVEKILRERHGLRGQDFLFSLTKTYPRREQVMQYGEDDLRFITRLLGEVGIWFRFTADTRLHIDVAEFCDSQQGYEKGLTLPSVPPSGQQSAGVDAVWEMACRHRVVEQQVSTRDYNYREATADMNAQVDVTRGETTTFGEAYHWGDNYLTAGNVHDRHPAPESGAFYARLRHERYLNGQTRMQATTSCPTLCPGQVLKVTGGEEVAREFADGVLITAMHSHARRDADFAVEFAGIPDSPDVGYRPEPGARPVMAGTLPARVTSTRE…	792	DUF2323 domain-containing protein
SAMN11246289	MSSVKSLLFSHNHHLLSVQGCEAGLDVLAFEGDEALSQPFRYRIEFTSADHAISKEMMLMKAASLTLQAPVAQGFGINVQQPVRVIQGVVTGFERLGTSRDETHYALTLQPRLALLNRSHQNAIYQDQSVPQIVEKILRERHGLRGQDFLFSLTKTYPRREQVMQYGEDDLRFITRLLGEVGIWFRFTADTRLHIDVAEFCDSQQGYEKGLTLPSVPPSGQQSAGVDAVWEMACRHRVVEQQVSTRDYNYREATADMNAQVDVTRGETTTFGEAYHWGDNYLTAGNVHDRHPAPESGAFYARLRHERYLNGQTRMQATTSCPTLCPGQVLKVTGGEEVAREFADGVLITAMHSHARRDADFAVEFAGIPDSPDVGYRPEPGARPVMAGTLPARVTSTRE…	792	DUF2324 domain-containing protein
SAMN11246290	MSSVKSLLFSHNHHLLSVQGCEAGLDVLAFEGDEALSQPFRYRIEFTSADHAISKEMMLMKAASLTLQAPVAQGFGINVQQPVRVIQGVVTGFERLGTSRDETHYALTLQPRLALLNRSHQNAIYQDQSVPQIVEKILRERHGLRGQDFLFSLTKTYPRREQVMQYGEDDLRFITRLLGEVGIWFRFTADTRLHIDVAEFCDSQQGYEKGLTLPSVPPSGQQSAGVDAVWEMACRHRVVEQQVSTRDYNYREATADMNAQVDVTRGETTTFGEAYHWGDNYLTAGNVHDRHPAPESGAFYARLRHERYLNGQTRMQATTSCPTLCPGQVLKVTGGEEVAREFADGVLITAMHSHARRDADFAVEFAGIPDSPDVGYRPEPGARPVMAGTLPARVTSTRE…	792	DUF2325 domain-containing protein
SAMN11246291	MSSVKSLLFSHNHHLLSVQGCEAGLDVLAFEGDEALSQPFRYRIEFTSADHAISKEMMLMKAASLTLQAPVAQGFGINVQQPVRVIQGVVTGFERLGTSRDETHYALTLQPRLALLNRSHQNAIYQDQSVPQIVEKILRERHGLRGQDFLFSLTKTYPRREQVMQYGEDDLRFITRLLGEVGIWFRFTADTRLHIDVAEFCDSQQGYEKGLTLPSVPPSGQQSAGVDAVWEMACRHRVVEQQVSTRDYNYREATADMNAQVDVTRGETTTFGEAYHWGDNYLTAGNVHDRHPAPESGAFYARLRHERYLNGQTRMQATTSCPTLCPGQVLKVTGGEEVAREFADGVLITAMHSHARRDADFAVEFAGIPDSPDVGYRPEPGARPVMAGTLPARVTSTRE…	792	DUF2326 domain-containing protein
SAMN11602135	MSSVKSLLFSHNHHLLSVQGCEAGLDVLAFEGDEALSQPFRYRIEFTSADHAISKEMMLMKAASLTLQAPVAQGFGINVQQPVRVIQGVVTGFERLGTSRDETHYALTLQPRLALLNRSHQNAIYQDQSVPQIVEKILRERHGLRGQDFLFSLTKTYPRREQVMQYGEDDLRFITRLLGEVGIWFRFTADTRLHIDVAEFCDSQQGYEKGLTLPSVPPSGQQSAGVDAVWEMACRHRVVEQQVSTRDYNYREATADMNAQVDVTRGETTTFGEAYHWGDNYLTAGNVHDRHPAPESGAFYARLRHERYLNGQTRMQATTSCPTLCPGQVLKVTGGEEVAREFADGVLITAMHSHARRDADFAVEFAGIPDSPDVGYRPEPGARPVMAGTLPARVTSTRE…	792	DUF2327 domain-containing protein
SAMN11634268	MSSVKSLLFSHNHHLLSVQGCEAGLDVLAFEGDEALSQPFRYRIEFTSADHAISKEMMLMKAASLTLQAPVAQGFGINVQQPVRVIQGVVTGFERLGTSRDETHYALTLQPRLALLNRSHQNAIYQDQSVPQIVEKILRERHGLRGQDFLFSLTKTYPRREQVMQYGEDDLRFITRLLGEVGIWFRFTADTRLHIDVAEFCDSQQGYEKGLTLPSVPPSGQQSAGVDAVWEMACRHRVVEQQVSTRDYNYREATADMNAQVDVTRGETTTFGEAYHWGDNYLTAGNVHDRHPAPESGAFYARLRHERYLNGQTRMQATTSCPTLCPGQVLKVTGGEEVAREFADGVLITAMHSHARRDADFAVEFAGIPDSPDVGYRPEPGARPVMAGTLPARVTSTRE…	792	DUF2328 domain-containing protein
SAMN11835544	MSSVKSLLFSHNHHLLSVKGCEAGLDVLAFEGDEALSQPFRYRIEFTSADHAISKEMMLMKAASLTLQAPVAQGFGINVQQPVRVIQGVVTGFERLSTSRDETHYALTLQPRLALLNRSHQNAIYQDQSVPQIVEKILRERHGLRGQDFLFSLTKTYPRREQVMQYGEDDLRFITRLLGEVGIWFRFTADTRLHIDVAEFCDSQQGYEKGLTLPSVPPSGQQSAGVDAVWEMACRHRVVEQQVSTRDYNYREATADMNAQVDVTRGETTTFGEAYHWGDNYLTAGNVHDRHPAPESGAFYARLRHERYLNGQTRMQATTSCPTLCPGQVLKVTGGEEVAGEFADGVLVTAMHSHARRDADFAVEFAGIPDSPDVGYRPEPGARPVMAGTLPARVTSTRE…	792	DUF2329 domain-containing protein
SAMN12085403	MSSVKSLLFSHNHHLLSVKGCEAGLDVLAFEGDEALSQPFRYRIEFTSADHAISKEMMLMKAASLTLQAPVAQGFGINVQQPVRVIQGVVTGFERLSTSRDETHYALTLQPRLALLNRSHQNAIYQDQSVPQIVEKILRERHGLRGQDFLFSLTKTYPRREQVMQYGEDDLRFITRLLGEVGIWFRFTADTRLHIDVAEFCDSQQGYEKGLTLPSVPPSGQQSAGVDAVWEMACRHRVVEQQVSTRDYNYREATADMNAQVDVTRGETTTFGEAYHWGDNYLTAGNVHDRHPAPESGAFYARLRHERYLNGQTRMQATTSCPTLCPGQVLKVTGGEEVAGEFADGVLVTAMHSHARRDADFAVEFAGIPDSPDVGYRPEPGARPVMAGTLPARVTSTRE…	792	DUF2330 domain-containing protein
SAMN12228410	MSSVKSLLFSHNHHLLSVQGCEAGLDVLAFEGDEALSQPFRYRIEFTSADHAISKEMMLMKAASLTLQAPVAQGFGINVQQPVRVIQGVVTGFERLGTSRDETHYALTLQPRLALLNRSHQNAIYQDQSVPQIVEKILRERHGLRGQDFLFSLTKTYPRREQVMQYGEDDLRFITRLLGEVGIWFRFTADTRLHIDVAEFCDSQQGYEKGLTLPSVPPSGQQSAGVDAVWEMACRHRVVEQQVSTRDYNYREATADMNAQVDVTRGETTTFGEAYHWGDNYLTAGNVHDRHPAPESGAFYARLRHERYLNGQTRMQATTSCPTLCPGQVLKVTGGEEVAREFADGVLITAMHSHARRDADFAVEFAGIPDSPDVGYRPEPGARPVMAGTLPARVTSTRE…	792	DUF2331 domain-containing protein
SAMN12307651	MSSVKSLLFSHNHHLLSVKGCEAGLDVLAFEGDEALSQPFRYRIEFTSADHAISKEMMLMKAASLTLQAPVAQGFGINVQQPVRVIQGVVTGFERLSTSRDETHYALTLQPRLALLNRSHQNAIYQDQSVPQIVEKILRERHGLRGQDFLFSLTKTYPRREQVMQYGEDDLRFITRLLGEVGIWFRFTADTRLHIDVAEFCDSQQGYEKGLTLPSVPPSGQQSAGVDAVWEMACRHRVVEQQVSTRDYNYREATADMNAQVDVTRGETTTFGEAYHWGDNYLTAGNVHDRHPAPESGAFYARLRHERYLNGQTRMQATTSCPTLCPGQVLKVTGGEEVAGEFAEGVLVTAMHSHARRDADFAVEFAGIPDSPDVGYRPEPGARPVTAGTLPARVTSTRE…	792	DUF2332 domain-containing protein
SAMN12559024	MSSVKSLLFSHNHHLLSVKGCEAGLDVLAFEGDEALSQPFRYRIEFTSADHAISKEMMLMKAASLTLQAPVAQGFGINVQQPVRVIQGVVTGFERLSTSRDETHYALTLQPRLALLNRSHQNAIYQDQSVPQIVEKILRERHGLRGQDFLFSLTKTYPRREQVMQYGEDDLRFITRLLGEVGIWFRFTADTRLHIDVAEFCDSQQGYEKGLTLPSVPPSGQQSAGVDAVWEMACRHRVVEQQVSTRDYNYREATADMNAQVDVTRGETTTFGEAYHWGDNYLTAGNAHDRHPAPESGAFYARLRHERYLNGQTRMQATTSCPTLCPGQVLKVTGGEEVAGEFADGVLITAMHSHARRDADFAVEFAGIPDSPDLGYRPEPGARPVMAGTLPARVTSTRE…	792	DUF2333 domain-containing protein
SAMN12813532	MSSVKSLLFSHNHHLLSVQGCEAGLDVLAFEGDEALSQPFRYRIEFTSADHAISKEMMLMKAASLTLQAPVAQGFGINVQQPVRVIQGVVTGFERLGTSRDETHYALTLQPRLALLNRSHQNAIYQDQSVPQIVEKILRERHGLRGQDFLFSLTKTYPRREQVMQYGEDDLRFITRLLGEVGIWFRFTADTRLHIDVAEFCDSQQGYEKGLTLPSVPPSGQQSAGVDAVWEMACRHRVVEQQVSTRDYNYREATADMNAQVDVTRGETTTFGEAYHWGDNYLTAGNVHDRHPAPESGAFYARLRHERYLNGQTRMQATTSCPTLCPGQVLKVTGGEEVAREFADGVLITAMHSHARRDADFAVEFAGIPDSPDVGYRPEPGARPVMAGTLPARVTSTRE…	792	DUF2334 domain-containing protein
SAMN12877722	MSSVKSLLFSHNHHLLSVKGCEAGLDVLAFEGDEALSQPFRYRIEFTSADHAISKEMMLMKAASLTLQAPVAQGFGINVQQPVRVIQGVVTGFERLSTSRDETHYALTLQPRLALLNRSHQNAIYQDQSVPQIVEKILRERHGLRGQDFLFSLTKTYPRREQVMQYGEDDLRFITRLLGEVGIWFRFTADTRLHIDVAEFCDSQQGYEKGLTLPSVPPSGQQSAGVDAVWEMACRHRVVEQQVSTRDYNYREATADMNAQVDVTRGETTTFGEAYHWGDNYLTAGNVHDRHPAPESGAFYARLRHERYLNGQTRMQATTSCPTLCPGQVLKVTGGEEVAGEFAEGVLVTAMHSHARRDADFAVEFAGIPDSPDVGYRPEPGARPVMAGTLPARVTSTRE…	792	DUF2335 domain-containing protein
SAMN13161584	MSSVKSLLFSHNHHLLSVKGCEAGLDVLAFEGDEALSQPFRYRIEFTSADHAISKEMMLMKAASLTLQAPVAQGFGINVQQPVRVIQGVVTGFERLSTSRDETHYALTLQPRLALLNRSHQNAIYQDQSVPQIVEKILRERHGLRGQDFLFSLTKTYPRREQVMQYGEDDLRFITRLLGEVGIWFRFTADTRLHIDVAEFCDSQQGYEKGLTLPSVPPSGQQSAGVDAVWEMACRHRVVEQQVSTRDYNYREATADMNAQVDVTRGETTTFGEAYHWGDNYLTAGNVHDRHPAPESGAFYARLRHERYLNGQTRMQATTSCPTLCPGQVLKVTGGEEVAGEFADGVLVTAMHSHARRDADFAVEFAGIPDSPDVGYRPEPGARPVMAGTLPARVTSTRE…	792	DUF2336 domain-containing protein
SAMN13663554	MSSVKSLLFSHNHHLLSVQGCEAGLDVLAFEGDEALSQPFRYRIEFTSADHAISKEMMLMKAASLTLQAPVAQGFGINVQQPVRVIQGVVTGFERLGTSRDETHYALTLQPRLALLNRSHQNAIYQDQSVPQIVEKILRERHGLRGQDFLFSLTKTYPRREQVMQYGEDDLRFITRLLGEVGIWFRFTADTRLHIDVAEFCDSQQGYEKGLTLPSVPPSGQQSAGVDAVWEMACRHRVVEQQVSTRDYNYREATADMNAQVDVTRGETTTFGEAYHWGDNYLTAGNVHDRHPAPESGAFYARLRHERYLNGQTRMQATTSCPTLCPGQVLKVTGGEEVAREFADGVLITAMHSHARRDADFAVEFAGIPDSPDVGYRPEPGARPVMAGTLPARVTSTRE…	792	DUF2337 domain-containing protein
SAMN14402321	MSSVKSLLFSHNHHLLSVKGCEAGLDVLAFEGDEALSQPFRYRIEFTSADHAISKEMMLMKAASLTLQAPVAQGFGINVQQPVRVIQGVVTGFERLSTSRDETHYALTLQPRLALLNRSHQNAIYQDQSVPQIVEKILRERHGLRGQDFLFSLTKTYPRREQVMQYGEDDLRFITRLLGEVGIWFRFTADTRLHIDVAEFCDSQQGYEKGLTLPSVPPSGQQSAGVDAVWEMACRHRVVEQQVSTRDYNYREATADMNAQVDVTRGETTTFGEAYHWGDNYLTAGNVHDRHPAPESGAFYARLRHERYLNGQTRMQATTSCPTLCPGQVLKVTGGEEVAGEFAEGVLVTAMHSHARRDADFAVEFAGIPDSPDVGYRPEPGARPVMAGTLPARVTSTRE…	792	DUF2338 domain-containing protein
SAMN14402333	MSSVKSLLFSHNHHLLSVQGCEAGLDVLAFEGDEALSQPFRYRIEFTSADHAISKEMMLMKAASLTLQAPVAQGFGINVQQPVRVIQGVVTGFERLGTSRDETHYALTLQPRLALLNRSHQNAIYQDQSVPQIVEKILRERHGLRGQDFLFSLTKTYPRREQVMQYGEDDLRFITRLLGEVGIWFRFTADTRLHIDVAEFCDSQQGYEKGLTLPSVPPSGQQSAGVDAVWEMACRHRVVEQQVSTRDYNYREATADMNAQVDVTRGETTTFGEAYHWGDNYLTAGNVHDRHPAPESGAFYARLRHERYLNGQTRMQATTSCPTLCPGQVLKVTGGEEVAREFADGVLITAMHSHARRDADFAVEFAGIPDSPDVGYRPEPGARPVMAGTLPARVTSTRE…	792	DUF2339 domain-containing protein
SAMN15052358	MSSVKSLLFSHNHHLLSVQGCEAGLDVLAFEGDEALSQPFRYRIEFTSADHAISKEMMLMKAASLTLQAPVAQGFGINVQQPVRVIQGVVTGFERLGTSRDETHYALTLQPRLALLNRSHQNAIYQDQSVPQIVEKILRERHGLRGQDFLFSLTKTYPRREQVMQYGEDDLRFITRLLGEVGIWFRFTADTRLHIDVAEFCDSQQGYEKGLTLPSVPPSGQQSAGVDAVWEMACRHRVVEQQVSTRDYNYREATADMNAQVDVTRGETTTFGEAYHWGDNYLTAGNVHDRHPAPESGAFYARLRHERYLNGQTRMQATTSCPTLCPGQVLKVTGGEEVAREFADGVLITAMHSHARRDADFAVEFAGIPDSPDVGYRPEPGARPVMAGTLPARVTSTRE…	792	DUF2340 domain-containing protein
SAMN15186437	MSSVKSLLFSHNHHLLSVQGCEAGLDVLAFEGDEALSQPFRYRIEFTSADHAISKEMMLMKAASLTLQAPVAQGFGINVQQPVRVIQGVVTGFERLGTSRDETHYALTLQPRLALLNRSHQNAIYQDQSVPQIVEKILRERHGLRGQDFLFSLTKTYPRREQVMQYGEDDLRFITRLLGEVGIWFRFTADTRLHIDVAEFCDSQQGYEKGLTLPSVPPSGQQSAGVDAVWEMACRHRVVEQQVSTRDYNYREATADMNAQVDVTRGETTTFGEAYHWGDNYLTAGNVHDRHPAPESGAFYARLRHERYLNGQTRMQATTSCPTLCPGQVLKVTGGEEVAREFADGVLITAMHSHARRDADFAVEFAGIPDSPDVGYRPEPGARPVMAGTLPARVTSTRE…	792	DUF2341 domain-containing protein
SAMN15186439	MSSVKSLLFSHNHHLLSVQGCEAGLDVLAFEGDEALSQPFRYRIEFTSADHAISKEMMLMKAASLTLQAPVAQGFGINVQQPVRVIQGVVTGFERLGTSRDETHYALTLQPRLALLNRSHQNAIYQDQSVPQIVEKILRERHGLRGQDFLFSLTKTYPRREQVMQYGEDDLRFITRLLGEVGIWFRFTADTRLHIDVAEFCDSQQGYEKGLTLPSVPPSGQQSAGVDAVWEMACRHRVVEQQVSTRDYNYREATADMNAQVDVTRGETTTFGEAYHWGDNYLTAGNVHDRHPAPESGAFYARLRHERYLNGQTRMQATTSCPTLCPGQVLKVTGGEEVAREFADGVLITAMHSHARRDADFAVEFAGIPDSPDVGYRPEPGARPVMAGTLPARVTSTRE…	792	DUF2342 domain-containing protein
SAMN15186440	MSSVKSLLFSHNHHLLSVQGCEAGLDVLAFEGDEALSQPFRYRIEFTSADHAISKEMMLMKAASLTLQAPVAQGFGINVQQPVRVIQGVVTGFERLGTSRDETHYALTLQPRLALLNRSHQNAIYQDQSVPQIVEKILRERHGLRGQDFLFSLTKTYPRREQVMQYGEDDLRFITRLLGEVGIWFRFTADTRLHIDVAEFCDSQQGYEKGLTLPSVPPSGQQSAGVDAVWEMACRHRVVEQQVSTRDYNYREATADMNAQVDVTRGETTTFGEAYHWGDNYLTAGNVHDRHPAPESGAFYARLRHERYLNGQTRMQATTSCPTLCPGQVLKVTGGEEVAREFADGVLITAMHSHARRDADFAVEFAGIPDSPDVGYRPEPGARPVMAGTLPARVTSTRE…	792	DUF2343 domain-containing protein
SAMN15186441	MSSVKSLLFSHNHHLLSVQGCEAGLDVLAFEGDEALSQPFRYRIEFTSADHAISKEMMLMKAASLTLQAPVAQGFGINVQQPVRVIQGVVTGFERLGTSRDETHYALTLQPRLALLNRSHQNAIYQDQSVPQIVEKILRERHGLRGQDFLFSLTKTYPRREQVMQYGEDDLRFITRLLGEVGIWFRFTADTRLHIDVAEFCDSQQGYEKGLTLPSVPPSGQQSAGVDAVWEMACRHRVVEQQVSTRDYNYREATADMNAQVDVTRGETTTFGEAYHWGDNYLTAGNVHDRHPAPESGAFYARLRHERYLNGQTRMQATTSCPTLCPGQVLKVTGGEEVAREFADGVLITAMHSHARRDADFAVEFAGIPDSPDVGYRPEPGARPVMAGTLPARVTSTRE…	792	DUF2344 domain-containing protein
SAMN15186442	MSSVKSLLFSHNHHLLSVQGCEAGLDVLAFEGDEALSQPFRYRIEFTSADHAISKEMMLMKAASLTLQAPVAQGFGINVQQPVRVIQGVVTGFERLGTSRDETHYALTLQPRLALLNRSHQNAIYQDQSVPQIVEKILRERHGLRGQDFLFSLTKTYPRREQVMQYGEDDLRFITRLLGEVGIWFRFTADTRLHIDVAEFCDSQQGYEKGLTLPSVPPSGQQSAGVDAVWEMACRHRVVEQQVSTRDYNYREATADMNAQVDVTRGETTTFGEAYHWGDNYLTAGNVHDRHPAPESGAFYARLRHERYLNGQTRMQATTSCPTLCPGQVLKVTGGEEVAREFADGVLITAMHSHARRDADFAVEFAGIPDSPDVGYRPEPGARPVMAGTLPARVTSTRE…	792	DUF2345 domain-containing protein
SAMN15186445	MSSVKSLLFSHNHHLLSVQGCEAGLDVLAFEGDEALSQPFRYRIEFTSADHAISKEMMLMKAASLTLQAPVAQGFGINVQQPVRVIQGVVTGFERLGTSRDETHYALTLQPRLALLNRSHQNAIYQDQSVPQIVEKILRERHGLRGQDFLFSLTKTYPRREQVMQYGEDDLRFITRLLGEVGIWFRFTADTRLHIDVAEFCDSQQGYEKGLTLPSVPPSGQQSAGVDAVWEMACRHRVVEQQVSTRDYNYREATADMNAQVDVTRGETTTFGEAYHWGDNYLTAGNVHDRHPAPESGAFYARLRHERYLNGQTRMQATTSCPTLCPGQVLKVTGGEEVAREFADGVLITAMHSHARRDADFAVEFAGIPDSPDVGYRPEPGARPVMAGTLPARVTSTRE…	792	DUF2346 domain-containing protein
SAMN15186446	MSSVKSLLFSHNHHLLSVQGCEAGLDVLAFEGDEALSQPFRYRIEFTSADHAISKEMMLMKAASLTLQAPVAQGFGINVQQPVRVIQGVVTGFERLGTSRDETHYALTLQPRLALLNRSHQNAIYQDQSVPQIVEKILRERHGLRGQDFLFSLTKTYPRREQVMQYGEDDLRFITRLLGEVGIWFRFTADTRLHIDVAEFCDSQQGYEKGLTLPSVPPSGQQSAGVDAVWEMACRHRVVEQQVSTRDYNYREATADMNAQVDVTRGETTTFGEAYHWGDNYLTAGNVHDRHPAPESGAFYARLRHERYLNGQTRMQATTSCPTLCPGQVLKVTGGEEVAREFADGVLITAMHSHARRDADFAVEFAGIPDSPDVGYRPEPGARPVMAGTLPARVTSTRE…	792	DUF2347 domain-containing protein
SAMN15946735	MSSVKSLLFSHNHHLLSVKGCEAGLDVLAFEGDEALSQPFRYRIEFTSADHAISKEMMLMKAASLTLQAPVAQGFGINVQQPVRVIQGVVTGFERLSTSRDETHYALTLQPRLALLNRSHQNAIYQDQSVPQIVEKILRERHGLRGQDFLFSLTKTYPRREQVMQYGEDDLRFITRLLGEVGIWFRFTADTRLHIDVAEFCDSQQGYEKGLTLPSVPPSGQQSAGVDAVWEMACRHRVVEQQVSTRDYNYREATADMNAQVDVTRGETTTFGEAYHWGDNYLTAGNVHDRHPAPESGAFYARLRHERYLNGQTRMQATTSCPTLCPGQVLKVTGGEEVAGEFADGVLVTAMHSHARRDADFAVEFAGIPDSPDVGYRPEPGARPVMAGTLPARVTSTRE…	792	DUF2348 domain-containing protein
SAMN15946737	MSSVKSLLFSHNHHLLSVKGCEAGLDVLAFEGDEALSQPFRYRIEFTSADHAISKEMMLMKAASLTLQAPVAQGFGINVQQPVRVIQGVVTGFERLSTSRDETHYALTLQPRLALLNRSHQNAIYQDQSVPQIVEKILRERHGLRGQDFLFSLTKTYPRREQVMQYGEDDLRFITRLLGEVGIWFRFTADTRLHIDVAEFCDSQQGYEKGLTLPSVPPSGQQSAGVDAVWEMACRHRVVEQQVSTRDYNYREATADMNAQVDVTRGETTTFGEAYHWGDNYLTAGNVHDRHPAPESGAFYARLRHERYLNGQTRMQATTSCPTLCPGQVLKVTGGEEVAGEFADGVLVTAMHSHARRDADFAVEFAGIPDSPDVGYRPEPGARPVMAGTLPARVTSTRE…	792	DUF2349 domain-containing protein
SAMN16085534	MSSVKSLLFSHNHHLLSVKGCEAGLDVLAFEGDEALSQPFRYRIEFTSADHAISKEMMLMKAASLTLQAPVAQGFGINVQQPVRVIQGVVTGFERLSTSRDETHYALTLQPRLALLNRSHQNAIYQDQSVPQIVEKILRERHGLRGQDFLFSLTKTYPRREQVMQYGEDDLRFITRLLGEVGIWFRFTADTRLHIDVAEFCDSQQGYEKGLTLPSVPPSGQQSAGVDAVWEMACRHRVVEQQVSTRDYNYREATADMNAQVDVTRGETTTFGEAYHWGDNYLTAGNAHDRHPAPESGAFYARLRHERYLNGQTRMQATTSCPTLCPGQVLKVTGGEEVAGEFADGVLITAMHSHARRDADFAVEFAGIPDSPDVGYRPEPGARPVMAGTLPARVTSTRE…	792	DUF2350 domain-containing protein
SAMN16093148	MSSVKSLLFSHNHHLLSVKGCEAGLDVLAFEGDEALSQPFRYRIEFTSADHAISKEMMLMKAASLTLQAPVAQGFGINVQQPVRVIQGVVTGFERLSTSRDETHYALTLQPRLALLNRSHQNAIYQDQSVPQIVEKILRERHGLRGQDFLFSLTKTYPRREQVMQYGEDDLRFITRLLGDVGIWFRFTADTRLHIDVAEFCDSQQGYEKGLTLPSVPPSGQQSAGVDAVWEMACRHRVVEQQVSTRDYNYREATADMNAQVDVTRGETTTFGEAYHWGDNYLTAGNAHDRHPAPESGAFYARLRHERYLNGQTRMQATTSCPTLCPGQVLKVTGGEEVVGEFADGVLITAMHSHARRDADFAVEFAGIPDSPDVGYRPEPGARPVMAGTLPARVTSTRE…	519	DUF2351 domain-containing protein
SAMN16197931	MSSVKSLLFSHNHHLLSVKGCEAGLDVLAFEGDEALSQPFRYRIEFTSADHAISKEMMLMKSASLTLQAPVAQGFGINVQQPVRVIQGVVTGFERLSTSRDETHYALTLQPRLALLNRSHQNAIYQDQSVPQIVEKILRERHGLRGQDFLFSLTKTYPRREQVMQYGEDDLRFITRLLGEVGIWFRFTADTRLHIDVAEFCDSQQGYEKGLTLPSVPPSGQQSAGVDAVWEMACRHRVVEQQVSTRDYNYREATADMNAQVDVTRGETTTFGEAYHWGDNYLTAGNVHDRHPAPESGAFYARLRHERYLNGQTRMQATTSCPTLCPGQVLKVTGGEEVAGEFADGVLVTAMHSHARRDADFAVEFAGIPDSPDVGYRPEPGARPVMAGTLPARVTSTRE…	792	DUF2352 domain-containing protein
SAMN16246926	MSSVKSLLFSHNHHLLSVQGCEAGLDVLAFEGDEALSQPFRYRIEFTSADHAISKEMMLMKAASLTLQAPVAQGFGINVQQPVRVIQGVVTGFERLGTSRDETHYALTLQPRLALLNRSHQNAIYQDQSVPQIVEKILRERHGLRGQDFLFSLTKTYPRREQVMQYGEDDLRFITRLLGEVGIWFRFTADTRLHIDVAEFCDSQQGYEKGLTLPSVPPSGQQSAGVDAVWEMACRHRVVEQQVSTRDYNYREATADMNAQVDVTRGETTTFGEAYHWGDNYLTAGNVHDRHPAPESGAFYARLRHERYLNGQTRMQATTSCPTLCPGQVLKVTGGEEVAREFADGVLITAMHSHARRDADFAVEFAGIPDSPDVGYRPEPGARPVMAGTLPARVTSTRE…	792	DUF2353 domain-containing protein
SAMN16418109	MSSVKSLLFSHNHHLLSVQGCEAGLDVLAFEGDEALSQPFRYRIEFTSADHAISKEMMLMKAASLTLQAPVAQGFGINVQQPVRVIQGVVTGFERLGTSRDETHYALTLQPRLALLNRSHQNAIYQDQSVPQIVEKILRERHGLRGQDFLFSLTKTYPRREQVMQYGEDDLRFITRLLGEVGIWFRFTADMRLHIDVAEFCDSQQGYEKGLTLPSVPPSGQQSAGVDAVWEMACRHRVVEQQVSTRDYNYREATADMNAQVDVTRGETTTFGEAYHWGDNYLTAGNVHDRHPAPESGAFYARLRHERYLNGQTRMQATTSCPTLCPGQVLKVTGGEEVAREFADGVLITAMHSHARRDADFAVEFAGIPDSPDVGYRPEPGARPVMAGTLPARVTSTRE…	792	DUF2354 domain-containing protein
SAMN16418314	MSSVKSLLFSHNHHLLSVQGCEAGLDVLAFEGDEALSQPFRYRIEFTSADHAISKEMMLMKAASLTLQAPVAQGFGINVQQPVRVIQGVVTGFERLGTSRDETHYALTLQPRLALLNRSHQNAIYQDQSVPQIVEKILRERHGLRGQDFLFSLTKTYPRREQVMQYGEDDLRFITRLLGEVGIWFRFTADMRLHIDVAEFCDSQQGYEKGLTLPSVPPSGQQSAGVDAVWEMACRHRVVEQQVSTRDYNYREATADMNAQVDVTRGETTTFGEAYHWGDNYLTAGNVHDRHPAPESGAFYARLRHERYLNGQTRMQATTSCPTLCPGQVLKVTGGEEVAREFADGVLITAMHSHARRDADFAVEFAGIPDSPDVGYRPEPGARPVMAGTLPARVTSTRE…	792	DUF2355 domain-containing protein
SAMN16604318	MSSVKSLLFSHNHHLLSVQGCEAGLDVLAFEGDEALSQPFRYRIEFTSADHAISKEMMLMKAASLTLQAPVAQGFGINVQQPVRVIQGVVTGFERLGTSRDETHYALTLQPRLALLNRSHQNAIYQDQSVPQIVEKILRERHGLRGQDFLFSLTKTYPRREQVMQYGEDDLRFITRLLGEVGIWFRFTADTRLHIDVAEFCDSQQGYEKGLTLPSVPPSGQQSAGVDAVWEMACRHRVVEQQVSTRDYNYREATADMNAQVDVTRGETTTFGEAYHWGDNYLTAGNVHDRHPAPESGAFYARLRHERYLNGQTRMQATTSCPTLCPGQVLKVTGGEEVAREFADGVLITAMHSHARRDADFAVEFAGIPDSPDVGYRPEPGARPVMAGTLPARVTSTRE…	792	DUF2356 domain-containing protein
SAMN16685805	MSSVKSLLFSHNHHLLSVKGCEAGLDVLAFEGDEALSQPFRYRIEFTSADHAISKEMMLMKAASLTLQASVAQGFGINVQQPVRVIQGVVTGFERLSTSRDETHYALTLQPRLALLNRSHQNAIYQDQSVPQIVEKILRERHGLRGQDFLFSLTKTYPRREQVMQYGEDDLRFITRLLGEVGIWFRFTADTRLHIDVAEFCDSQQGYEKGLTLPSVPPSGQQSAGVDAVWEMACRHRVVEQQVSTRDYNYREATADMNAQVDVTRGETTTFGEAYHWGDNYLTAGNVHDRHPAPESGAFYARLRHERYLNGQTRMQATTSCPTLCPGQVLKVTGGEEVAGEFADGVLITAMHSHARRDADFAVEFAGIPDSPDVGYRPEPGARPVMAGTLPARVTSTRE…	792	DUF2357 domain-containing protein
SAMN16685806	MSSVKSLLFSHNHHLLSVKGCEAGLDVLAFEGDEALSQPFRYRIEFTSADHAISKEMMLMKAASLTLQAPVAQGFGINVQQPVRVIQGVVTGFERLSTSRDETHYALTLQPRLALLNRSHQNAIYQDQSVPQIVEKILRERHGLRGQDFLFSLTKTYPRREQVMQYGEDDLRFITRLLGEVGIWFRFTADTRLHIDVAEFCDSQQGYEKGLTLPSVPPSGQQSAGVDAVWEMACRHRVVEQQVSTRDYNYREATADMNAQVDVTRGETTTFGEAYHWGDNYLTAGNVHDRHPAPESGAFYARLRHERYLNGQTRMQATTSCPTLCPGQVLKVTGGEEVAGEFAEGVLVTAMHSHARRDADFAVEFAGIPDSPDVGYRPEPGARPVMAGTLPARVTSTRE…	792	DUF2358 domain-containing protein
SAMN16705163	MSSVKSLLFSHNHHLLSVKGCEAGLDVLAFEGDEALSQPFRYRIEFTSADHAISKEMMLMKAASLTLQAPVAQGFGINVQQPVRVIQGVVTGFERLSTSRDETHYALTLQPRLALLNRSHQNAIYQDQSVPQIVEKILRERHGLRGQDFLFSLTKTYPRREQVMQYGEDDLRFITRLLGEVGIWFRFTADTRLHIDVAEFCDSQQGYEKGLTLPSVPPSGQQSAGVDAVWEMACRHRVVEQQVSTRDYNYREATADMNAQVDVTRGETTTFGEAYHWGDNYLTAGNVHDRHPAPESGAFYARLRHERYLNGQTRMQATTSCPTLCPGQVLKVTGGEEVAGEFADGVLITAMHSHARRDADFAVEFAGIPDSPDVGYRPEPGARPVMAGTLPARVTSTRE…	573	DUF2359 domain-containing protein
SAMN16933286	MSSVKSLLFSHNHHLLSVQGCEAGLDVLAFEGDEALSQPFRYRIEFTSADHAISKEMMLMKAASLTLQAPVAQGFGINVQQPVRVIQGVVTGFERLGTSRDETHYALTLQPRLALLNRSHQNAIYQDQSVPQIVEKILRERHGLRGQDFLFSLTKTYPRREQVMQYGEDDLRFITRLLGEVGIWFRFTADTRLHIDVAEFCDSQQGYEKGLTLPSVPPSGQQSAGVDAVWEMACRHRVVEQQVSTRDYNYREATADMNAQVDVTRGETTTFGEAYHWGDNYLTAGNVHDRHPAPESGAFYARLRHERYLNGQTRMQATTSCPTLCPGQVLKVTGGEEVAREFADGVLITAMHSHARRDADFAVEFAGIPDSPDVGYRPEPGARPVMAGTLPARVTSTRE…	792	DUF2360 domain-containing protein
SAMN16933298	MSSVKSLLFSHNHHLLSVQGCEAGLDVLAFEGDEALSQPFRYRIEFTSADHAISKEMMLMKAASLTLQAPVAQGFGINVQQPVRVIQGVVTGFERLGTSRDETHYALTLQPRLALLNRSHQNAIYQDQSVPQIVEKILRERHGLRGQDFLFSLTKTYPRREQVMQYGEDDLRFITRLLGEVGIWFRFTADTRLHIDVAEFCDSQQGYEKGLTLPSVPPSGQQSAGVDAVWEMACRHRVVEQQVSTRDYNYREATADMNAQVDVTRGETTTFGEAYHWGDNYLTAGNVHDRHPAPESGAFYARLRHERYLNGQTRMQATTSCPTLCPGQVLKVTGGEEVAREFADGVLITAMHSHARRDADFAVEFAGIPDSPDVGYRPEPGARPVMAGTLPARVTSTRE…	792	DUF2361 domain-containing protein
SAMN16933300	MSSVKSLLFSHNHHLLSVKGCEAGLDVLAFEGDEALSQPFRYRIEFTSADHAISKEMMLMKAASLTLQAPVAQGFGINVQQPVRVIQGVVTGFERLSTSRDETHYALTLQPRLALLNRSHQNAIYQDQSVPQIVEKILRERHGLRGQDFLFSLTKTYPRREQVMQYGEDDLRFITRLLGEVGIWFRFTADTRLHIDVAEFCDSQQGYEKGLTLPSVPPSGQQSAGVDAVWEMACRHRVVEQQVSTRDYNYREATADMNAQVDVTRGETTTFGEAYHWGDNYLTAGNVHDRHPAPESGAFYARLRHERYLNGQTRMQATTSCPTLCPGQVLKVTGGEEVAREFADGVLVTAMHSHARRDADFAVEFAGIPDSPDVGYRPEPGARPVMAGTLPARVTSTRE…	792	DUF2362 domain-containing protein
SAMN16933304	MSSVKSLLFSHNHHLLSVQGCEAGLDVLAFEGDEALSQPFRYRIEFTSADHAISKEMMLMKAASLTLQAPVAQGFGINVQQPVRVIQGVVTGFERLGTSRDETHYALTLQPRLALLNRSHQNAIYQDQSVPQIVEKILRERHGLRGQDFLFSLTKTYPRREQVMQYGEDDLRFITRLLGEVGIWFRFTADTRLHIDVAEFCDSQQGYEKGLTLPSVPPSGQQSAGVDAVWEMACRHRVVEQQVSTRDYNYREATADMNAQVDVTRGETTTFGEAYHWGDNYLTAGNVHDRHPAPESGAFYARLRHERYLNGQTRMQATTSCPTLCPGQVLKVTGGEEVAREFADGVLITAMHSHARRDADFAVEFAGIPDSPDVGYRPEPGARPVMAGTLPARVTSTRE…	792	DUF2363 domain-containing protein
SAMN17914336	MSSVKSLLFSHNHHLLSVKGCEAGLDVLAFEGDEALSQPFRYRIEFTSADHAISKEMMLMKAASLTLQAPVAQGFGINVQQPVRVIQGVVTGFERLSTSRDETHYALTLQPRLALLNRSHQNAIYQDQSVPQIVEKILRERHGLRGQDFLFSLTKTYPRREQVMQYGEDDLRFITRLLGEVGIWFRFTADTRLHIDVAEFCDSQQGYEKGLTLPSVPPSGQQSAGVDAVWEMACRHRVVEQQVSTRDYNYREATADMNAQVDVTRGETTTFGEAYHWGDNYLTAGNVHDRHPAPESGAFYARLRHERYLNGQTRMQATTSCPTLCPGQVLKVTGGEEVAGEFAEGVLVTAMHSHARRDADFAVEFAGIPDSPDVGYRPEPGARPVMAGTLPARVTSTRE…	792	DUF2364 domain-containing protein
SAMN17915140	MSSVKSLLFSHNHHLLSVKGCEAGLDVLAFEGDEALSQPFRYRIEFTSADHAISKEMMLMKAASLTLQAPVAQGFGINVQQPVRVIQGVVTGFERLSTSRDETHYALTLQPRLALLNRSHQNAIYQDQSVPQIVEKILRERHGLRGQDFLFSLTKTYPRREQVMQYGEDDLRFITRLLGEVGIWFRFTADTRLHIDVAEFCDSQQGYEKGLTLPSVPPSGQQSAGVDAVWEMACRHRVVEQQVSTRDYNYREATADMNAQVDVTRGETTTFGEAYHWGDNYLTAGNVHDRHPAPESGAFYARLRHERYLNGQTRMQATTSCPTLCPGQVLKVTGGEEVAGEFADGVLVTAMHSHARRDADFAVEFAGIPDSPDVGYRPEPGARPVMAGTLPARVTSTRE…	792	DUF2365 domain-containing protein
SAMN18160617	MSSVKSLLFSHNHHLLSVQGCEAGLDVLAFEGDEALSQPFRYRIEFTSADHAISKEMMLMKAASLTLQAPVAQGFGINVQQPVRVIQGVVTGFERLGTSRDETHYALTLQPRLALLNRSHQNAIYQDQSVPQIVEKILRERHGLRGQDFLFSLTKTYPRREQVMQYGEDDLRFITRLLGEVGIWFRFTADTRLHIDVAEFCDSQQGYEKGLTLPSVPPSGQQSAGVDAVWEMACRHRVVEQQVSTRDYNYREATADMNAQVDVTRGETTTFGEAYHWGDNYLTAGNVHDRHPAPESGAFYARLRHERYLNGQTRMQATTSCPTLCPGQVLKVTGGEEVAREFADGVLITAMHSHARRDADFAVEFAGIPDSPDVGYRPEPGARPVMAGTLPARVTSTRE…	792	DUF2366 domain-containing protein
SAMN18478625	MSSVKSLLFSHNHHLLSVKGCEAGLDVLAFEGDEALSQPFRYRIEFTSADHAISKEMMLMKAASLTLQAPVAQGFGINVQQPVRVIQGVVTGFERLSTSRDETHYALTLQPRLALLNRSHQNAIYQDQSVPQIVEKILRERHGLRGQDFLFSLTKTYPRREQVMQYGEDDLRFITRLLGEVGIWFRFTADTRLHIDVAEFCDSQQGYEKGLTLPSVPPSGQQSAGVDAVWEMACRHRVVEQQVSTRDYNYREATADMNAQVDVTRGETTTFGEAYHWGDNYLTAGNVHDRHPAPESGAFYARLRHERYLNGQTRMQATTSCPTLCPGQVLKVTGGEEVAGEFADGVLVTAMHSHARRDADFAVEFAGIPDSPDVGYRPEPGARPVMAGTLPARVTSTRE…	792	DUF2367 domain-containing protein
