# Supplementary material for: Identification and Comparative Genomic Analysis of Type VI Secretion Systems and Effectors in Klebsiella pneumoniae
Source: Front Microbiol. 2022 May 12;13:853744. doi: 10.3389/fmicb.2022.853744 (PMC9134191; doi:10.3389/fmicb.2022.853744)
Supplement: Supplementary file 10 [file Table_7.XLSX]

## Sheet: PAAR_changename
Strains	Identifier	Sequence	Length	Rnase domian
SAMN10721859	1	MKHIIRQGDSLKEYGGSVIGGHYLYFGKGIAVKGDAVKCNKHGMTKIVEGSSLTKVDGQPVALHGHRCACGCTLVSSNPDCRVAQ	85	No
SAMN06019523	2	MKRIIRQGDSLKEYGGSVIGGHYLYFSKGIAVKGDAVKCNKHGMTTIVEGSSLTKVDGQPVALHGHRCACGCTLVSSNPDCRVAQ	85	No
SAMN12559024	2	MKRIIRQGDSLKEYGGSVIGGHYLYFSKGIAVKGDAVKCNKHGMTTIVEGSSLTKVDGQPVALHGHRCACGCTLVSSNPDCRVAQ	85	No
SAMN02649400	3	MKRIIRQGDSLKEYGGSVIGGHYLYFGKGIAVKGDAVKCNKHGMTTIVEGSSLTKVDGQPVALHGHRCACGCTLVSSNPDCRVAQ	85	No
SAMN24669141	3	MKRIIRQGDSLKEYGGSVIGGHYLYFGKGIAVKGDAVKCNKHGMTTIVEGSSLTKVDGQPVALHGHRCACGCTLVSSNPDCRVAQ	85	No
SAMN08380932	3	MKRIIRQGDSLKEYGGSVIGGHYLYFGKGIAVKGDAVKCNKHGMTTIVEGSSLTKVDGQPVALHGHRCACGCTLVSSNPDCRVAQ	85	No
SAMN12877722	3	MKRIIRQGDSLKEYGGSVIGGHYLYFGKGIAVKGDAVKCNKHGMTTIVEGSSLTKVDGQPVALHGHRCACGCTLVSSNPDCRVAQ	85	No
SAMN16685806	3	MKRIIRQGDSLKEYGGSVIGGHYLYFGKGIAVKGDAVKCNKHGMTTIVEGSSLTKVDGQPVALHGHRCACGCTLVSSNPDCRVAQ	85	No
SAMN16705163	3	MKRIIRQGDSLKEYGGSVIGGHYLYFGKGIAVKGDAVKCNKHGMTTIVEGSSLTKVDGQPVALHGHRCACGCTLVSSNPDCRVAQ	85	No
SAMN16933300	4	MKRIIRQGDSLKENGGSVIGGHYLYFGKGIAVKGDAVKCNKHGMTTIVEGSSLTKVDGQPVALHGHRCACGCTLVSSNPDCRVAQ	85	No
SAMN12307651	5	MKRIIRQGDSLKEYGGSVICGHYLYFGKGIAVKGDAVKCNKHGMTTIVEGSSLTKVDGQPVALHGHRCACGCTLVSSNPDCRVAQ	85	No
SAMN04008891	5	MKRIIRQGDSLKEYGGSVICGHYLYFGKGIAVKGDAVKCNKHGMTTIVEGSSLTKVDGQPVALHGHRCACGCTLVSSNPDCRVAQ	85	No
SAMN04008893	5	MKRIIRQGDSLKEYGGSVICGHYLYFGKGIAVKGDAVKCNKHGMTTIVEGSSLTKVDGQPVALHGHRCACGCTLVSSNPDCRVAQ	85	No
SAMN04008892	5	MKRIIRQGDSLKEYGGSVICGHYLYFGKGIAVKGDAVKCNKHGMTTIVEGSSLTKVDGQPVALHGHRCACGCTLVSSNPDCRVAQ	85	No
SAMN17914336	5	MKRIIRQGDSLKEYGGSVICGHYLYFGKGIAVKGDAVKCNKHGMTTIVEGSSLTKVDGQPVALHGHRCACGCTLVSSNPDCRVAQ	85	No
SAMN14402321	5	MKRIIRQGDSLKEYGGSVICGHYLYFGKGIAVKGDAVKCNKHGMTTIVEGSSLTKVDGQPVALHGHRCACGCTLVSSNPDCRVAQ	85	No
SAMN16933289	6	MLQIIRKGDKTTHGGSVLTASETMKFGGIGVARKGDKVSCPVPGHGPTTIVEGNPDYLDHGIPVAFHGHKCACGCTLISSFAAAKVA	87	No
SAMN14402336	7	MQGWGRPPKADLLAAMAIWYQTVKTGSIWDHKPKIRDLFSSVAVARPLPRKGKSSKSYYHKFKQHDYFYDVWSNIHYGYVGRSVGFSEAILLKGSTWEQNMTPGAMGDDTMDDITSMKIGFNLFYEHGKFAETLTADNILCVLETTPGAHLPHSRENHWCWNTDNPEKSDESF	173	No
SAMN14770898	8	MAAKGFYLVQGDRTTCGGRITTGAEDHTLFDKPVAREQDSVTCGKHAGLYKIAGGIDNDTIHGRRMAGTLDSFSTCPCKARFIPSMMNDTYEKGGECITTLFSLNGLMASLQEPYKNLHPENKTERQCTHTDGAIKVAEYIISEIKANVRSDTAETIRYLIDVDFIIKRLTEWNKLPFYARLGPPPKSRFTCCNGYLVSDRENRFNLGS	209	No
SAMN10439690	8	MAAKGFYLVQGDRTTCGGRITTGAEDHTLFDKPVAREQDSVTCGKHAGLYKIAGGIDNDTIHGRRMAGTLDSFSTCPCKARFIPSMMNDTYEKGGECITTLFSLNGLMASLQEPYKNLHPENKTERQCTHTDGAIKVAEYIISEIKANVRSDTAETIRYLIDVDFIIKRLTEWNKLPFYARLGPPPKSRFTCCNGYLVSDRENRFNLGS	209	No
SAMN05412455	8	MAAKGFYLVQGDRTTCGGRITTGAEDHTLFDKPVAREQDSVTCGKHAGLYKIAGGIDNDTIHGRRMAGTLDSFSTCPCKARFIPSMMNDTYEKGGECITTLFSLNGLMACLQEPYKNLHPENKTERQCTHTNGAIKVAEYIISEIKANVRSDTAETIRYLIDVDFIIKRLTEWNKLPFYARLGPPPKSRFTCCNGYLVSDRENRFNLGS	209	No
SAMN18478563	8	MAAKGFYLVQGDRTTCGGRITTGAEDHTLFDKPVAREQDSVTCGKHAGLYKIAGGIDNDTIHGRRMAGTLDSFSTCPCKARFIPSMMNDTYEKGGECITTLFSLNGLMASLQEPYKNLHPENKTERQCTHTDGAIKVAEYIISEIKANVRSDTAETIRYLIDVDFIIKRLTEWNKLPFYARLGPPPKSRFTCCNGYLVSDRENRFNLGS	209	No
SAMN11793565	8	MAAKGFYLVQGDRTTCGGRITTGAEDHTLFDKPVAREQDSVTCGKHAGLYKIAGGIDNDTIHGRRMAGTLDSFSTCPCKARFIPSMMNDTYEKGGECITTLFSLNGLMASLQEPYKNLHPENKTERQCTHTDGAIKVAEYIISEIKANVRSDTAETIRYLIDVDFIIKRLTEWNKLPFYARLGPPPKSRFTCCNGYLVSDRENRFNLGS	209	No
SAMN02885365	8	MAAKGFYLVQGDRTTCGGRITTGAEDHTLFDKPVAREQDSVTCGKHAGLYKIAGGIDNDTIHGRRMAGTLDSFSTCPCKARFIPSMMNDTYEKGGECITTLFSLNGLMASLQEPYKNLHPENKTERQCTHTDGAIKVAEYIISEIKANVRSDTAETIRYLIDVDFIIKRLTEWNKLPFYARLGPPPKSRFTCCNGYLVSDRENRFNLGS	209	No
SAMN05412456	8	MAAKGFYLVQGDRTTCGGRITTGAEDHTLFDKPVAREQDSVTCGKHAGLYKIAGGIDNDTIHGRRMAGTLDSFSTCPCKARFIPSMMNDTYEKGGECITTLFSLNGLMACLQEPYKNLHPENKTERQCTHTNGAIKVAEYIISEIKANVRSDTAETIRYLIDVDFIIKRLTEWNKLPFYARLGPPPKSRFTCCNGYLVSDRENRFNLGS	209	No
SAMN05928542	8	MAAKGFYLVQGDRTTCGGRITTGAEDHTLFDKPVAREQDSVTCGKHAGLYKIAGGIDNDTIHGRRMAGTLDSFSTCPCKARFIPSMMNDTYEKGGECITTLFSLNGLMASLQEPYKNLHPENKTERQCTHTDGAIKVAEYIISEIKANVRSDTAETIRYLIDVDFIIKRLTEWNKLPFYARLGPPPKSRFTCCNGYLVSDRENRFNLGS	209	No
SAMN17911903	8	MAAKGFYLVQGDRTTCGGRITTGAEDHTLFDKPVAREQDSVTCGKHAGLYKIAGGIDNDTIHGRRMAGTLDSFSTCPCKARFIPSMMNDTYEKGGECITTLFSLNGLMASLQEPYKNLHPENKTERQCTHTDGAIKVAEYIISEIKANVRSDTAETIRYLIDVDFIIKRLTEWNKLPFYARLGPPPKSRFTCCNGYLVSDRENRFNLGS	209	No
SAMN06112194	8	MAAKGFYLVQGDRTTCGGRITTGAEDHTLFDKPVAREQDSVTCGKHAGLYKIAGGIDNDTIHGRRMAGTLDSFSTCPCKARFIPSMMNDTYEKGGECITTLFSLNGLMASLQEPYKNLHPENKTERQCTHTDGAIKVAEYIISEIKANVRSDTAETIRYLIDVDFIIKRLTEWNKLPFYARLGPPPKSRFTCCNGYLVSDRENRFNLGS	209	No
SAMN18478480	8	MAAKGFYLVQGDRTTCGGRITTGAEDHTLFDKPVAREQDSVTCGKHAGLYKIAGGIDNDTIHGRRMAGTLDSFSTCPCKARFIPSMMNDTYEKGGECITTLFSLNGLMASLQEPYKNLHPENKTERQCTHTDGAIKVAEYIISEIKANVRSDTAETIRYLIDVDFIIKRLTEWNKLPFYARLGPPPKSRFTCCNGYLVSDRENRFNLGS	209	No
SAMN07572687	8	MAAKGFYLVQGDRTTCGGRITTGAEDHTLFDKPVAREQDSVTCGKHAGLYKIAGGIDNDTIHGRRMAGTLDSFSTCPCKARFIPSMMNDTYEKGGECITTLFSLNGLMASLQEPYKNLHPENKTERQCTHTDGAIKVAEYIISEIKANVRSDTAETIRYLIDVDFIIKRLTEWNKLPFYARLGPPPKADLLAAMAIWYQTVKTGSIWDHKPKIRDLFSSVAVARPLPRKGKSSKSYYHKFKQHDYFYDVWSNIHYGYVGRSVGFSEAILLKGSTWEQNMTPGAMGDDTMDDITSMKIGFNLFYEHGKFAETLTADNILCVLETTPGAHLPHSRENHWCWNTDNPEKSDESF	351	YES
SAMN17915109	8	MAAKGFYLVQGDRTTCGGRITTGAEDHTLFDKPVAREQDSVTCGKHAGLYKIAGGIDNDTIHGRRMAGTLDSFSTCPCKARFIPSMMNDTYEKGGECITTLFSLNGLMASLQEPYKNLHPENKTERQCTHTDGAIKVAEYIISEIKANVRSDTAETIRYLIDVDFIIKRLTEWNKLPFYARLGPPPKSRFTCCNGYLVSDRENRFNLGS	209	No
SAMN24669140	8	MAAKGFYLVQGDRTTCGGRITTGAEDHTLFDKPVAREQDSVTCGKHAGLYKIAGGIDNDTIHGRRMAGTLDSFSTCPCKARFIPSMMNDTYEKGGECITTLFSLNGLMASLQEPYKNLHPENKTERQCTHTDGAIKVAEYIISEIKANVRSDTAETIRYLIDVDFIIKRLTEWNKLPFYARLGPPPKSRFTCCNGYLVSDRENRFNLGS	209	No
SAMN05412452	8	MAAKGFYLVQGDRTTCGGRITTGAEDHTLFDKPVAREQDSVTCGKHAGLYKIAGGIDNDTIHGRRMAGTLDSFSTCPCKARFIPSMMNDTYEKGGECITTLFSLNGLMACLQEPYKNLHPENKTERQCTHTNGAIKVAEYIISEIKANVRSDTAETIRYLIDVDFIIKRLTEWNKLPFYARLGPPPKSRFTCCNGYLVSDRENRFNLGS	209	No
SAMN10956433	8	MAAKGFYLVQGDRTTCGGRITTGAEDHTLFDKPVAREQDSVTCGKHAGLYKIAGGIDNDTIHGRRMAGTLDSFSTCPCKARFIPSMMNDTYEKGGECITTLFSLNGLMASLQEPYKNLHPENKTERQCTHTDGAIKVAEYIISEIKANVRSDTAETIRYLIDVDFIIKRLTEWNKLPFYARLGPPPKSRFTCCNGYLVSDRENRFNLGS	209	No
SAMN18478623	8	MAAKGFYLVQGDRTTCGGRITTGAEDHTLFDKPVAREQDSVTCGKHAGLYKIAGGIDNDTIHGRRMAGTLDSFSTCPCKARFIPSMMNDTYEKGGECITTLFSLNGLMASLQEPYKNLHPENKTERQCTHTDGAIKVAEYIISEIKANVRSDTAETIRYLIDVDFIIKRLTEWNKLPFYARLGPPPKSRFTCCNGYLVSDRENRFNLGS	209	No
SAMN10439712	8	MAAKGFYLVQGDRTTCGGRITTGAEDHTLFDKPVAREQDSVTCGKHAGLYKIAGGIDNDTIHGRRMAGTLDSFSTCPCKARFIPSMMNDTYEKGGECITTLFSLNGLMASLQEPYKNLHPENKTERQCTHTDGAIKVAEYIISEIKANVRSDTAETIRYLIDVDFIIKRLTEWNKLPFYARLGPPPKSRFTCCNGYLVSDRENRFNLGS	209	No
SAMN08389138	8	MAAKGFYLVQGDRTTCGGRITTGAEDHTLFDKPVAREQDSVTCGKHAGLYKIAGGIDNDTIHGRRMAGTLDSFSTCPCKARFIPSMMNDTYEKGGECITTLFSLNGLMASLQEPYKNLHPENKTERQCTHTDGAIKVAEYIISEIKANVRSDTAETIRYLIDVDFIIKRLTEWNKLPFYARLGPPPKSRFTCCNGYLVSDRENRFNLGS	209	No
SAMN24668372	8	MAAKGFYLVQGDRTTCGGRITTGAEDHTLFDKPVAREQDSVTCGKHAGLYKIAGGIDNDTIHGRRMAGTLDSFSTCPCKARFIPSMMNDTYEKGGECITTLFSLNGLMASLQEPYKNLHPENKTERQCTHTDGAIKVAEYIISEIKANVRSDTAETIRYLIDVDFIIKRLTEWNKLPFYARLGPPPKSRFTCCNGYLVSDRENRFNLGS	209	No
SAMN24668373	8	MAAKGFYLVQGDRTTCGGRITTGAEDHTLFDKPVAREQDSVTCGKHAGLYKIAGGIDNDTIHGRRMAGTLDSFSTCPCKARFIPSMMNDTYEKGGECITTLFSLNGLMASLQEPYKNLHPENKTERQCTHTDGAIKVAEYIISEIKANVRSDTAETIRYLIDVDFIIKRLTEWNKLPFYARLGPPPKSRFTCCNGYLVSDRENRFNLGS	209	No
SAMN17915080	8	MAAKGFYLVQGDRTTCGGRITTGAEDHTLFDKPVAREQDSVTCGKHAGLYKIAGGIDNDTIHGRRMAGTLDSFSTCPCKARFIPSMMNDTYEKGGECITTLFSLNGLMASLQEPYKNLHPENKTERQCTHTDGAIKVAEYIISEIKANVRSDTAETIRYLIDVDFIIKRLTEWNKLPFYARLGPPPKSRFTCCNGYLVSDRENRFNLGS	209	No
SAMN10963497	8	MAAKGFYLVQGDRTTCGGRITTGAEDHTLFDKPVAREQDSVTCGKHAGLYKIAGGIDNDTIHGRRMAGTLDSFSTCPCKARFIPSMMNDTYEKGGECITTLFSLNGLMASLQEPYKNLHPENKTERQCTHTDGAIKVAEYIISEIKANVRSDTAETIRYLIDVDFIIKRLTEWNKLPFYARLGPPPKADLLAAMAIWYQTVKTGSIWDHKPKIRDLFSSVAVARPLPRKGKSSKSYYHKFKQHDYFYDVWSNIHYGYVGRSVGFSEAILLKGSTWEQNMTPGAMGDDTMDDITSMKIGFNLFYEHGKFAETLTADNILCVLETTPGAHLPHSRENHWCWNTDNPEKSDESF	351	YES
SAMN08022168	8	MAAKGFYLVQGDRTTCGGRITTGAEDHTLFDKPVAREQDSVTCGKHAGLYKIAGGIDNDTIHGRRMAGTLDSFSTCPCKARFIPSMMNDTYEKGGECITTLFSLNGLMASLQEPYKNLHPENKTERQCTHTDGAIKVAEYIISEIKANVRSDTAETIRYLIDVDFIIKRLTEWNKLPFYARLGPPPKSRFTCCNGYLVSDRENRFNLGS	209	No
SAMN17912169	8	MAAKGFYLVQGDRTTCGGRITTGAEDHTLFDKPVAREQDSVTCGKHAGLYKIAGGIDNDTIHGRRMAGTLDSFSTCPCKARFIPSMMNDTYEKGGECITTLFSLNGLMASLQEPYKNLHPENKTERQCTHTDGAIKVAEYIISEIKANVRSDTAETIRYLIDVDFIIKRLTEWNKLPFYARLGPPPKSRFTCCNGYLVSDRENRFNLGS	209	No
SAMN17915099	8	MAAKGFYLVQGDRTTCGGRITTGAEDHTLFDKPVAREQDSVTCGKHAGLYKIAGGIDNDTIHGRRMAGTLDSFSTCPCKARFIPSMMNDTYEKGGECITTLFSLNGLMASLQEPYKNLHPENKTERQCTHTDGAIKVAEYIISEIKANVRSDTAETIRYLIDVDFIIKRLTEWNKLPFYARLGPPPKSRFTCCNGYLVSDRENRFNLGS	209	No
SAMN14421541	8	MAAKGFYLVQGDRTTCGGRITTGAEDHTLFDKPVAREQDSVTCGKHAGLYKIAGGIDNDTIHGRRMAGTLDSFSTCPCKARFIPSMMNDTYEKGGECITTLFSLNGLMASLQEPYKNLHPENKTERQCTHTDGAIKVAEYIISEIKANVRSDTAETIRYLIDVDFIIKRLTEWNKLPFYARLGPPPKSRFTCCNGYLVSDRENRFNLGS	209	No
SAMN16933305	8	MAAKGFYLVQGDRTTCGGRITTGAEDHTLFDKPVAREQDSVTCGKHAGLYKIAGGIDNDTIHGRRMAGTLDSFSTCPCKARFIPSMMNDTYEKGGECITTLFSLNGLMACLQEPYKNLHPENKTERQCTHTNGAIKVAEYIISEIKANVRSDTAETIRYLIDVDFIIKRLTEWNKLPFYARLGPPPKSRFTCCNGYLVSDRENRFNLGS	209	No
SAMN16933269	8	MAAKGFYLVQGDRTTCGGRITTGAEDHTLFDKPVAREQDSVTCGKHAGLYKIAGGIDNDTIHGRRMAGTLDSFSTCPCKARFIPSMMNDTYEKGGECITTLFSLNGLMACLQEPYKNLHPENKTERQCTHTNGAIKVAEYIISEIKANVRSDTAETIRYLIDVDFIIKRLTEWNKLPFYARLGPPPKSRFTCCNGYLVSDRENRFNLGS	209	No
SAMN17911762	8	MAAKGFYLVQGDRTTCGGRITTGAEDHTLFDKPVAREQDSVTCGKHAGLYKIAGGIDNDTIHGRRMAGTLDSFSTCPCKARFIPSMMNDTYEKGGECITTLFSLNGLMASLQEPYKNLHPENKTERQCTHTDGAIKVAEYIISEIKANVRSDTAETIRYLIDVDFIIKRLTEWNKLPFYARLGPPPKSRFTCCNGYLVSDRENRFNLGS	209	No
SAMN17911845	8	MAAKGFYLVQGDRTTCGGRITTGAEDHTLFDKPVAREQDSVTCGKHAGLYKIAGGIDNDTIHGRRMAGTLDSFSTCPCKARFIPSMMNDTYEKGGECITTLFSLNGLMASLQEPYKNLHPENKTERQCTHTDGAIKVAEYIISEIKANVRSDTAETIRYLIDVDFIIKRLTEWNKLPFYARLGPPPKSRFTCCNGYLVSDRENRFNLGS	209	No
SAMN04421276	9	MAAKGFYLVQGDRTTCGGRITTGAEDHTLFDKPVAREQDSVTCGKHAGLYKIAGGIDNDTIHGRRMAGTLDSCSTCPCKAKFIPSMMNDTYEKGGECITTLFSLDGLMASLQEPYKNLHPENKTERQCTHTDGAIKVAEYILSEIKANVRSDTAETIRYLIDEDFIIKRLTEWNKLPFYARLGPPPKADLLAAMAIWYQTVKTGSI	206	No
SAMN24664090	9	MAAKGFYLVQGDRTTCGGRITTGAEDHTLFDKPVAREQDSVTCGKHAGLYKIAGGIDNDTIHGRRMAGTLDSCSTCPCKAKFIPSMMNDTYEKGGECITTLFSLDGLMASLQEPYKNLHPENKTERQCTHTDGAIKVAEYILSEIKANVRSDTAETIRYLIDEDFIIKRLTEWNKLPFYARLGPPPKADLLAAMAIWYQTVKTGSIWDHKPKIRDFFSSVAVARPLPRKGKSSKSYYHKFKQHDYFYDVWSNIHYGYVGRSVGFSEAILLKGSTWEQDMTPGAMGDDTMDDITSMKIGFNLFYEHGKFAETLTADNILCVLETTPGAHLPHSRENHWCWNTDNPEKSDESF	351	YES
SAMN04044480	9	MAAKGFYLVQGDRTTCGGRITTGAEDHTLFDKPVAREQDSVTCGKHAGLYKIAGGIDNDTIHGRRMAGTLDSCSTCPCKAKFIPSMMNDTYEKGGECITTLFSLDGLMASLQEPYKNLHPENKTERQCTHTDGAIKVAEYILSEIKANVRSDTAETIRYLIDEDFIIKRLTEWNKLPFYARLGPPPKADLLAAMAIWYQTVKTGSI	206	No
SAMN16386297	9	MAAKGFYLVQGDRTTCGGRITTGAEDHTLFDKPVAREQDSVTCGKHAGLYKIAGGIDNDTIHGRRMAGTLDSCSTCPCKAKFIPSMMNDTYEKGGECITTLFSLDGLMASLQEPYKNLHPENKTERQCTHTDGAIKVAEYILSEIKANVRSDTAETIRYLIDEDFIIKRLTEWNKLPFYARLGPPPKTDLLAAMAIWYQTVKTGSIWDHKPKIRDFFSSVAVARPLPRKGKSSKSYYHKFKQHDYFYDVWSNIHYGYVGRSVGFSEAILLKGSTWEQNMTPGAMGDDTMDDITSMKIGFNLFYEHGKFAETLTADNILCVLETTPGAHLPHSRENHWCWNTDNPEKSDESF	351	YES
SAMN02603941	9	MAAKGFYLVQGDRTTCGGRITTGAEDHTLFDKPVAREQDSVTCGKHAGLYKIAGGIDNDTIHGRRMAGTLDSCSTCPCKAKFIPSMMNDTYEKGGECITTLFSLDGLMASLQEPYKNLHPENKTERQCTHTDGAIKVAEYILSEIKANVRSDMAETIRYLIDEDFIIKRLTEWNKLPFYARLGPPPKADLLAAMAIWYQTVKTGSIWDHKPKIRDFFSSVAVARPLPRKGKSSKSYYHKFKRHDYFYDVWSNIHYGYVGRSVGFSEAILLKGSTWEQNMTPGAMGDDTMDDITSMKIGFNLFYEHGKFAETLTADNILCVLETTPGAHLPHSRENHWCWNTDNPEKSDESF	351	YES
SAMN24665246	9	MAAKGFYLVQGDRTTCGGRITTGAEDHTLFDKPVAREQDSVTCGKHAGLYKIAGGIDNDTIHGRRMAGTLDSCSTCPCKAKFIPSMMNDTYEKGGECITTLFSLDGLMASLQEPYKNLHPDNKTERQCTHTDGAIKVAEYILSEIKANVRSDTAETIRYLIDEDFIIKRLTEWNKLPFYARLGPPPKADLLAAMAIWYQTVKTGSIWDHKPKIRDFFSSVAVARPLPRKGKSSKSYYHKFKQHDYFYDVWSNIHYGYVGRSVGFSEAILLKGSTWEQNMTPGAMGDDTMDDITSMKIGFNLFYEHGKFAETLTADNILCVLETTPGAHLPHSRENHWCWNTDNPEKSDESF	351	YES
SAMN05231874	9	MAAKGFYLVQGDRTTCGGRITTGAEDHTLFDKPVAREQDSVTCGKHAGLYKIAGGIDNDTIHGRRMAGTLDSCSTCPCKAKFIPSMMNDTYEKGGECITTLFSLDGLMASLQEPYKNLHPENKTERQCTHTDGAIKVAEYILSEIKANVRSDTAETIRYLIDEYFIIKRLTEWNKLPFYARLGPPPKTDLLAAMAIWYQTVKTGSIWDHKPKIRDFFSSVAVARPLPRKGKSSKSYYHKFKQHDYFYDVWSNIHYGYVGRSVGFSEAILLKGSTWEQNMTPGAMGDDTMDDITSMKIGFNLFYEHGKFAETLTADNILCVLETTPGAHLPHSRENHWCWNTDNPEKSDESF	351	YES
SAMN15903654	9	MAAKGFYLVQGDRTTCGGRITTGAEDHTLFDKPVAREQDSVTCGKHAGLYKIAGGIDNDTIHGRRMAGTLDSCSTCPCKAKFIPSMMNDTYEKGGECITTLFSLDGLMASLQEPYKNLHPDNKTERQCTHTDGAIKVAEYILSEIKANVRSDTAETIRYLIDEDFIIKRLTEWNKLPFYARLGPPPKADLLAAMAIWYQTVKTGSIWDHKPKIRDFFSSVAVARPLPRKGKSSKSYYHKFKQHDYFYDVWSNIHYGYVGRSVGFSEAILLKGSTWEQNMTPGAMGDDTMDDITSMKIGFNLFYEHGKFAETLTADNILCVLETTPGAHLPHSRENHWCWNTDNPEKSDESF	351	YES
SAMN13503956	9	MAAKGFYLVQGDRTTCGGRITTGAEDHTLFDKPVAREQDSVTCGKHAGLYKIAGGIDNDTIHGRRMAGTLDSCSTCPCKAKFIPSMMNDTYEKGGECITTLFSLDGLMASLQEPYKNLHPENKTERQCTHTDGAIKVAEYILSEIKANVRSDTAETIRYLIDEDFIIKRLTEWNKLPFYARLGPPPKTDLLAAMAIWYQTVKTGSIWDHKPKIRDFFSSVAVARPLPRKGKSSKSYYHKFKQHDYFYDVWSNIHYGYVGRSVGFSEAILLKGSTWEQNMTPGAMGDDTMDDITSMKIGFNLFYEHGKFAETLTADNILCVLETTPGAHLPHSRENHWCWNTDNPEKSDESF	351	YES
SAMN10390469	9	MAAKGFYLVQGDRTTCGGRITTGAEDHTLFDKPVAREQDSVTCGKHAGLYKIAGGIDNDTIHGRRMAGTLDSCSTCPCKAKFIPSMMNDTYEKGGECITTLFSLDGLMASLQEPYKNLHPENKTERQCTHTDGAIKVAEYILSEIKANVRSDTAETIRYLIDEDFIIKRLTEWNKLPFYARLGPPPKADLLAAMAIWYQTVKTGSIWDHKPKIRDFFSSVAVARPLPRKGKSSKSYYHKFKQHDYFYDVWSNIHYGYVGRSVGFSEAILLKGSTWEQNMTPGAMGDDTMDDITSMKIGFNLFYEHGKFAETLTADNILCVLETTPGAHLPHSRENHWCWNTDNPEKSDESF	351	YES
SAMN17976248	9	MAAKGFYLVQGDRTTCGGRITTGAEDHTLFDKPVAREQDSVTCGKHAGLYKIAGGIDNDTIHGRRMAGTLDSCSTCPCKAKFIPSMMNDTYEKGGECITTLFSLDGLMASLQEPYKNLHPENKTERQCTHTDGAIKVAEYILSEIKANVRSDTAETIRYLIDEDFIIKRLTEWNKLPFYARLGPPPKADLLAAMAIWYQTVKTGSIWDHKPKIRDFFSSVAVARPLPRKGKTSKSYYHKFKQHDYFYDVWSNIHYGYVGRSVGFSEAILLKGSTWEQNMTPGAMGDDTMDDITSMKIGFNLFYEHGKFAETLTADNILCVLETTPGAHLPHSRENHWCWNTDNPEKSDESF	351	YES
SAMN13503954	9	MAAKGFYLVQGDRTTCGGRITTGAEDHTLFDKPVAREQDSVTCGKHAGLYKIAGGIDNDTIHGRRMAGTLDSCSTCPCKAKFIPSMMNDTYEKGGECITTLFSLDGLMASLQEPYKNLHPENKTERQCTHTDGAIKVAEYILSEIKANVRSDTAETIRYLIDEDFIIKRLTEWNKLPFYARLGPPPKTDLLAAMAIWYQTVKTGSIWDHKPKIRDFFSSVAVARPLPRKGKSSKSYYHKFKQHDYFYDVWSNIHYGYVGRSVGFSEAILLKGSTWEQNMTPGAMGDDTMDDITSMKIGFNLFYEHGKFAETLTADNILCVLETTPGAHLPHSRENHWCWNTDNPEKSDESF	351	YES
SAMN08915824	9	MAAKGFYLVQGDRTTCGGRITTGAEDHTLFDKPVAREQDSVTCGKHAGLYKIAGGIDNDTIHGRRMAGTLDSCSTCPCKAKFIPSMMNDTYEKGGECITTLFSLDGLMASLQEPYKNLHPENKTERQCTHTDGAIKVAEYILSEIKANVRSDTAETIRYLIDEDFIIKRLTEWNKLPFYARLGPPPKTDLLAAMAIWYQTVKTGSIWDHKPKIRDFFSSVAVARPLPRKGKSSKSYYHKFKQHDYFYDVWSNIHYGYVGRSVGFSEAILLKGSTWEQNMTPGAMGDDTMDDITSMKIGFNLFYEHGKFAETLTADNILCVLETTPGAHLPHSRENHWCWNTDNPEKSDESF	351	YES
SAMN03996301	9	MAAKGFYLVQGDRTTCGGRITTGAEDHTLFDKPVAREQDSVTCGKHAGLYKIAGGIDNDTIHGRRMAGTLDSCSTCPCKAKFIPSMMNDTYEKGGECITTLFSLDGLMASLQEPYKNLHPENKTERQCTHTDGAIKVAEYILSEIKANVRSDTAETIRYLIDEDFIIKRLTEWNKLPFYARLGPPPKTDLLAAMAIWYQTVKTGSIWDHKPKIRDFFSSVAVARPLPRKGKSSKSYYHKFKQHDYFYDVWSNIHYGYVGRSVGFSEAILLKGSTWEQNMTPGAMGDDTMDDITSMKIGFNLFYEHGKFAETLTADNILCVLETTPGAHLPHSRENHWCWNTDNPEKSDESF	351	YES
SAMN04377968	9	MAAKGFYLVQGDRTTCGGRITTGAEDHTLFDKPVAREQDSVTCGKHAGLYKIAGGIDNDTIHGRRMAGTLDSCSTCPCKAKFIPSMMNDTYEKGGECITTLFSLDGLMASLQEPYKNLHPENKTERQCTHTDGAIKVAEYILSEIKANVRSDTAETIRYLIDEDFIIKRLTEWNKLPFYARLGPPPKTDLLAAMAIWYQTVKTGSIWDHKPKIRDFFSSVAVARPLPRKGKSSKSYYHKFKQHDYFYDVWSNIHYGYVGRSVGFSEAILLKGSTWEQNMTPGAMGDDTMDDITSMKIGFNLFYEHGKFAETLTADNILCVLETTPGAHLPHSRENHWCWNTDNPEKSDESF	351	YES
SAMN06200334	9	MAAKGFYLVQGDRTTCGGRITTGAEDHTLFDKPVAREQDSVTCGKHAGLYKIAGGIDNDTIHGRRMAGTLDSCSTCPCKAKFIPSMMNDTYEKGGECITTLFSLDGLMASLQEPYKNLHPENKTERQCTHTDGAIKVAEYILSEIKANVRSDTAETIRYLIDEDFIIKRLTEWNKLPFYARLGPPPKTDLLAAMAIWYQTVKTGSIWDHKPKIRDFFSSVAVARPLPRKGKSSKSYYHKFKQHDYFYDVWSNIHYGYVGRSVGFSEAILLKGSTWEQNMTPGAMGDDTMDDITSMKIGFNLFYEHGKFAETLTADNILCVLETTPGAHLPHSRENHWCWNTDNPEKSDESF	351	YES
SAMN10724437	9	MAAKGFYLVQGDRTTCGGRITTGAEDHTLFDKPVAREQDSVTCGKHAGLYKIAGGIDNDTIHGRRMAGTLDSCSTCPCKAKFIPSMMNDTYEKGGECITTLFSLDGLMASLQEPYKNLHPENKTERQCTHTDGAIKVAEYILSEIKANVRSDTAETIRYLIDEDFIIKRLTEWNKLPFYARLGPPPKADLLAAMAIWYQTVKTSSIWDHKPKIRVFFHPLQ	221	No
SAMN16093148	9	MAAKGFYLVQGDRTTCGGRITTGAEDHTLFDKPVAREQDSVTCGKHAGLYKIAGGIDNDTIHGRRMAGTLDSCSTCPCKAKFIPSMMNDTYEKGGECITTLFSLDGLMASLQEPYKNLHPDNKTERQCTHTDGAIKVAEYILSEIKANVRSDTAETIRYLIDEDFIIKRLTEWNKLPFYARLGPPPKADLLAAMAIWYQTVKTGSIWDHKPKIRDFFSSVAVARPLPRKGKSSKSYYHKFKQHDYFYDVWSNIHYGYVGRSVGFSEAILLKGSTWEQNMTPGAMGDDTMDDITSMKIGFNLFYEHGKFAETLTADNILCVLETTPGAHLPHSRENHWCWNTDNPEKSDESF	351	YES
SAMN10956502	9	MAAKGFYLVQGDRTTCGGRITTGAEDHTLFDKPVAREQDSVTCGKHAGLYKIAGGIDNDTIHGRRMAGTLDSCSTCPCKAKFIPSMMNDTYEKGGECITTLFSLDGLMASLQEPYKNLHPENKTERQCTHTDGAIKVAEYILSEIKANVRSDTAETIRYLIDEDFIIKRLTEWNKLPFYARLGPPPKTDLLAAMAIWYQTVKTGSIWDHKPKIRDFFSSVAVARPLPRKGKSSKSYYHKFKQHDYFYDVWSNIHYGYVGRSVGFSEAILLKGSTWEQNMTPGAMGDDTMDDITSMKIGFNLFYEHGKFAETLTADNILCVLETTPGAHLPHSRENHWCWNTDNPEKSDESF	351	YES
SAMN03024573	9	MAAKGFYLVQGDRTTCGGRITTGAEDHTLFDKPVAREQDSVTCGKHAGLYKIAGGIDNDTIHGRRMAGTLDSCSTCPCKAKFIPSMMNDTYEKGGECITTLFSLDGLMASLQEPYKNLHPENKTERQCTHTDGAIKVAEYILSEIKANVRSDTAETIRYLIDEDFIIKRLTEWNKLPFYARLGPPPKADLLAAMAIWYQTVKTGSIWDHKPKIRDFFSSVAVARPLPRKGKSSKSYYHKFKQHDYFYDVWSNIHYGYVGRSVGFSEAILLKGSTWEQNMTPGAMGDDTMDDITSMKIGFNLFYEHGKFAETLTADNILCVLETTPGAHLPHSRENHWCWNTDNPEKSDESF	351	YES
SAMN05928590	9	MAAKGFYLVQGDRTTCGGRITTGAEDHTLFDKPVAREQDSVTCGKHAGLYKIAGGIDNDTIHGRRMAGTLDSCSTCPCKAKFIPSMMNDTYEKGGECITTLFSLDGLMASLQEPYKNLHPENKTERQCTHTDGAIKVAEYILSEIKANVRSDTAETIRYLIDEDFIIKRLTEWNKLPFYARLGPPPKADLLAAMAIWYQTVKTGSIWDHKPKIRDFFSSVAVARPLPRKGKSSKSYYHKFKQHDYFYDVWSNIHYGYVGRSVGFSEAILLKGSTWEQNMTPGAMGDDTMDDITSMKIGFNLFYEHGKFAETLTADNILCVLETTPGAHLPHSRENHWCWNTDNPEKSDESF	351	YES
SAMN08380933	9	MAAKGFYLVQGDRTTCGGRITTGAEDHTLFDKPVAREQDSVTCGKHAGLYKIAGGIDNDTIHGRRMAGTLDSCSTCPCKAKFIPSMMNDTYEKGGECITTLFSLDGLMASLQEPYKNLHPENKTERQCTHTDGAIKVAEYILSEIKANVRSDTAETIRYLIDEDFIIKRLTEWNKLPFYARLGPPPKADLLAAMAIWYQTVKTGSIWDHKPKIRDFFSSVAVARPLPRKGKSSKSYYHKFKQHDYFYDVWSNIHYGYVGRSVGFSEAILLKGSTWEQNMTPGAMGDDTMDDITSMKIGFNLFYEHGKFAETLTADNILCVLETTPGAHLPHSRENHWCWNTDNPEKSDESF	351	YES
SAMN14402356	9	MAAKGFYLVQGDRTTCGGRITTGAEDHTLFDKPVAREQDSVTCGKHAGLYKIAGGIDNDTIHGRRMAGTLDSCSTCPCKAKFIPSMMNDTYEKGGECITTLFSLDGLMASLQEPYKNLHPENKTERQCTHTDGAIKVAEYILSEIKANVRSDTAETIRYLIDEDFIIKRLTEWNKLPFYARLGPPPKADLLAAMAIWYQTVKTGSI	206	No
SAMN14402341	9	MAAKGFYLVQGDRTTCGGRITTGAEDHTLFDKPVAREQDSVTCGKHAGLYKIAGGIDNDTIHGRRMAGTLDSCSTCPCKAKFIPSMMNDTYEKGGECITTLFSLDGLMASLQEPYKNLHPENKTERQCTHTDGAIKVAEYILSEIKANVRSDTAETIRYLIDEDFIIKRLTEWNKLPFYARLGPPPKADLLAAMAIWYQTVKTGSI	206	No
SAMN17897699	9	MAAKGFYLVQGDRTTCGGRITTGAEDHTLFDKPVAREQDSVTCGKHAGLYKIAGGIDNDTIHGRRMAGTLDSCSTCPCKAKFIPSMMNDTYEKGGECITTLFSLDGLMASLQEPYKNLHPENKTERQCTHTDGAIKVAEYILSEIKANVRSDTAETIRYLIDEDFIIKRLTEWNKLPFYARLGPPPKADLLAAMAIWYQTVKTGSIWDHKPKIRDFFHPLQ	221	No
SAMN03024576	9	MAAKGFYLVQGDRTTCGGRITTGAEDHTLFDKPVAREQDSVTCGKHAGLYKIAGGIDNDTIHGRRMAGTLDSCSTCPCKAKFIPSMMNDTYEKGGECITTLFSLDGLMASLQEPYKNLHPENKTERQCTHTDGAIKVAEYILSEIKANVRSDTAETIRYLIDEDFIIKRLTEWNKLPFYARLGPPPKADLLAAMAIWYQTVKTGSIWDHKPKIRDFFSSVAVARPLPRKGKSSKSYYHKFKQHDYFYDVWSNIHYGYVGRSVGFSEAILLKGSTWEQNMTPGAMGDDTMDDITSMKIGFNLFYEHGKFAETLTADNILCVLETTPGAHLPHSRENHWCWNTDNPEKSDESF	351	YES
SAMN10531975	9	MAAKGFYLVQGDRTTCGGRITTGAEDHTLFDKPVAREQDSVTCGKHAGLYKIAGGIDNDTIHGRRMAGTLDSCSTCPCKAKFIPSMMNDTYEKGGECITTLFSLDGLMASLQEPYKNLHPENKTERQCTHTDGAIKVAEYILSEIKANVRSDTAETIRYLIDEDFIIKRLTEWNKLPFYARLGPPPKADLLAAMAIWYQTVKTGSI	206	No
SAMN05231873	9	MAAKGFYLVQGDRTTCGGRITTGAEDHTLFDKPVAREQDSVTCGKHAGLYKIAGGIDNDTIHGRRMAGTLDSCSTCPCKAKFIPSMMNDTYEKGGECITTLFSLDGLMASLQEPYKNLHPDNKTERQCTHTDGAIKVAEYILSEIKANVRSDTAETIRYLIDEDFIIKRLTEWNKLPFYARLGPPPKADLLAAMAIWYQTVKTGSIWDHKPKIRDFFSSVAVARPLPRKGKSSKSYYHKFKQHDYFYDVWSNIHYGYVGRSVGFSEAILLKGSTWEQNMTPGAMGDDTMDDITSMKIGFNLFYEHGKFAETLTADNILCVLETTPGAHLPHSRENHWCWNTDNPEKSDESF	351	YES
SAMN14482422	9	MAAKGFYLVQGDRTTCGGRITTGAEDHTLFDKPVAREQDSVTCGKHAGLYKIAGGIDNDTIHGRRMAGTLDSCSTCPCKAKFIPSMMNDTYEKGGECITTLFSLDGLMASLQEPYKNLHPDNKTERQCTHTDGAIKVAEYILSEIKANVRSDTAETIRYLIDEDFIIKRLTEWNKLPFYARLGPPPKADLLAAMAIWYQTVKTGSIWDHKPKIRDFFSSVAVARPLPRKGKSSKSYYHKFKQHDYFYDVWSNIHYGYVGRSVGFSEAILLKGSTWEQNMTPGAMGDDTMDDITSMKIGFNLFYEHGKFAETLTADNILCVLETTPGAHLPHSRENHWCWNTDNPEKSDESF	351	YES
SAMD00060934	9	MAAKGFYLVQGDRTTCGGRITTGAEDHTLFDKPVAREQDSVTCGKHAGLYKIAGGIDNDTIHGRRMAGTLDSCSTCPCKAKFIPSMMNDTYEKGGECITTLFSLDGLMASLQEPYKNLHPENKTERQCTHTDGAIKVAEYILSEIKANVRSDTAETIRYLIDEDFIIKRLTEWNKLPFYARLGPPPKTDLLAAMAIWYQTVKTGSIWDHKPKIRDFFSSVAVARPLPRKGKSSKSYYHKFKQHDYFYDVWSNIHYGYVGRSVGFSEAILLKGSTWEQNMTPGAMGDDTMDDITSMKIGFNLFYEHGKFAETLTADNILCVLETTPGAHLPHSRENHWCWNTDNPEKSDESF	351	YES
SAMN11054834	9	MAAKGFYLVQGDRTTCGGRITTGAEDHTLFDKPVAREQDSVTCGKHAGLYKIAGGIDNDTIHGRRMAGTLDSCSTCPCKAKFIPSMMNDTYEKGGECITTLFSLDGLMASLQEPYKNLHPENKTERQCTHTDGAIKVAEYILSEIKANVRSDTAETIRYLIDEDFIIKRLTEWNKLPFYARLGPPPKTDLLAAMAIWYQTVKTGSIWDHKPKIRDFFSSVAVARPLPRKGKSSKSYYHKFKQHDYFYDVWSNIHYGYVGRSVGFSEAILLKGSTWEQNMTPGAMGDDTMDDITSMKIGFNLFYEHGKFAETLTADNILCVLETTPGAHLPHSRENHWCWNTDNPEKSDESF	351	YES
SAMN08582315	9	MAAKGFYLVQGDRTTCGGRITTGAEDHTLFDKPVAREQDSVTCGKHAGLYKIAGGIDNDTIHGRRMAGTLDSCSTCPCKAKFIPSMMNDTYEKGGECITTLFSLDGLMASLQEPYKNLHPENKTERQCTHTDGAIKVAEYILSEIKANVRSDTAETIRYLIDEDFIIKRLTEWNKLPFYARLGPPPKTDLLAAMAIWYQTVKTGSIWDHKPKIRDFFSSVAVARPLPRKGKSSKSYYHKFKQHDYFYDVWSNIHYGYVGRSVGFSEAILLKGSTWEQNMTPGAMGDDTMDDITSMKIGFNLFYEHGKFAETLTADNILCVLETTPGAHLPHSRENHWCWNTDNPEKSDESF	351	YES
SAMN10740630	9	MAAKGFYLVQGDRTTCGGRITTGAEDHTLFDKPVAREQDSVTCGKHAGLYKIAGGIDNDTIHGRRMAGTLDSCSTCPCKAKFIPSMMNDTYEKGGECITTLFSLDGLMASLQEPYKNLHPENKTERQCTHTDGAIKVAEYILSEIKANVRSDTAETIRYLIDEDFIIKRLTEWNKLPFYARLGPPPKADLLAAMAIWYQTVKTGSIWDHKPKIRDFFSSVAVARPLPRKGKSSKSYYHKFKQHDYFYDVWSNIHYGYVGRSVGFSEAILLKGSTWEQNMTPGAMGDDTMDDITSMKIGFNLFYEHGKFAETLTADNILCVLETTPGAHLPHSRENHWCWNTDNPEKSDESF	351	YES
SAMN11270035	9	MAAKGFYLVQGDRTTCGGRITTGAEDHTLFDKPVAREQDSVTCGKHAGLYKIAGGIDNDTIHGRRMAGTLDSCSTCPCKAKFIPSMMNDTYEKGGECITTLFSLDGLMASLQEPYKNLHPDNKTERQCTHTDGAIKVAEYILSEIKANVRSDTAETIRYLIDEDFIIKRLTEWNKLPFYARLGPPPKADLLAAMAIWYQTVKTGSIWDHKPKIRDFFSSVAVARPLPRKGKSSKSYYHKFKQHDYFYDVWSNIHYGYVGRSVGFSEAILLKGSTWEQNMTPGAMGDDTMDDITSMKIGFNLFYEHGKFAETLTADNILCVLETTPGAHLPHSRENHWCWNTDNPEKSDESF	351	YES
SAMN24667609	9	MAAKGFYLVQGDRTTCGGRITTGAEDHTLFDKPVAREQDSVTCGKHAGLYKIAGGIDNDTIHGRRMAGTLDSCSTCPCKAKFIPSMMNDTYEKGGECITTLFSLDGLMASLQEPYKNLHPENKTERQCTHTDGAIKVAEYILSEIKANVRSDTAETIRYLIDEDFIIKRLTEWNKLPFYARLGPPPKADLLAAMAIWYQTVKTGSI	206	No
SAMN06438459	9	MAAKGFYLVQGDRTTCGGRITTGAEDHTLFDKPVAREQDSVTCGKHAGLYKIAGGIDNDTIHGRRMAGTLDSCSTCPCKAKFIPSMMNDTYEKGGECITTLFSLDGLMASLQEPYKNLHPDNKTERQCTHTDGAIKVAEYILSEIKANVRSDTAETIRYLIDEDFIIKRLTEWNKLPFYARLGPPPKADLLAAMAIWYQTVKTGSIWDHKPKIRDFFSSVAVARPLPRKGKSSKSYYHKFKQHDYFYDVWSNIHYGYVGRSVGFSEAILLKGSTWEQNMTPGAMGDDTMDDITSMKIGFNLFYEHGKFAETLTADNILCVLETTPGAHLPHSRENHWCWNTDNPEKSDESF	351	YES
SAMN16685805	10	MNKVIRKGDTLREYGGRVLMGHYQCFGLGFACKGDPVKCNKHGMTTIAEGSARTTIDGQPVALHGHRCACGCTLVSSNPDCGVDQ	85	No
SAMN04377969	10	MNKVIRKGDTLREYGGRVLMGHYQCFGLGFACKGDPVKCNKHGMTTIAEGSARTTIDGQPVALHGHRCACGCTLVSSNPDCGVDQ	85	No
SAMN14168398	10	MNKVIRKGDTLREYGGRVLMGHYQCFGLGFACKGDPVKCNKHGMTTIAEGSARTTIDGQPVALHGHRCACGCTLVSSNPDCGVDQ	85	No
SAMN15186442	10	MNKVIRKGDTLREYGGRVLMGHYQCFGLGFACKGDPVKCNKHGMTTIAEGSARTTIDGQPVALHGHRCACGCTLVSSNPDCGVDQ	85	No
SAMN06112204	10	MNKVIRKGDTLREYGGRVLMGHYQCFGLGFACKGDPVKCNKHGMTTIAEGSARTTIDGQPVALHGHRCACGCTLVSSNPDCGVDQ	85	No
SAMN05412453	10	MNKVIRKGDTLREYGGRVLMGHYQCFGLGFACKGDPVKCNKHGMTTIAEGSARTTIDGQPVALHGHRCACGCTLVSSNPDCGVDQ	85	No
SAMN10473953	10	MNKVIRKGDTLREYGGRVLMGHYQCFGLGFACKGDPVKCNKHGMTTIAEGSARTTIDGQPVALHGHRCACGCTLVSSNPDCGVDQ	85	No
SAMN05412805	10	MNKVIRKGDTLREYGGRVLMGHYQCFGLGFACKGDPVKCNKHGMTTIAEGSARTTIDGQPVALHGHRCACGCTLVSSNPDCGVDQ	85	No
SAMN15946735	10	MNKVIRKGDTLREYGGRVLMGHYQCFGLGFACKGDPVKCNKHGMTTIAEGSARTTIDGQPVALHGHRCACGCTLVSSNPDCGVDQ	85	No
SAMN11602135	10	MNKVIRKGDTLREYGGRVLMGHYQCFGLGFACKGDPVKCNKHGMTTIAEGSARTTIDGQPVALHGHRCACGCTLVSSNPDCGVDQ	85	No
SAMN15186437	10	MNKVIRKGDTLREYGGRVLMGHYQCFGLGFACKGDPVKCNKHGMTTIAEGSARTTIDGQPVALHGHRCACGCTLVSSNPDCGVDQ	85	No
SAMN14333445	10	MNKVIRKGDTLREYGGRVLMGHYQCFGLGFACKGDPVKCNKHGMTTIAEGSARTTIDGQPVALHGHRCACGCTLVSSNPDCGVDQ	85	No
SAMN08378650	10	MNKVIRKGDTLREYGGRVLMGHYQCFGLGFACKGDPVKCNKHGMTTIAEGSARTTIDGQPVALHGHRCACGCTLVSSNPDCGVDQ	85	No
SAMN14421540	10	MNKVIRKGDTLREYGGRVLMGHYQCFGLGFACKGDPVKCNKHGMTTIAEGSARTTIDGQPVALHGHRCACGCTLVSSNPDCGVDQ	85	No
SAMN15186441	10	MNKVIRKGDTLREYGGRVLMGHYQCFGLGFACKGDPVKCNKHGMTTIAEGSARTTIDGQPVALHGHRCACGCTLVSSNPDCGVDQ	85	No
SAMN03024590	10	MNKVIRKGDTLREYGGRVLMGHYQCFGLGFACKGDPVKCNKHGMTTIAEGSARTTIDGQPVALHGHRCACGCTLVSSNPDCGVDQ	85	No
SAMN14132403	10	MNKVIRKGDTLREYGGRVLMGHYQCFGLGFACKGDPVKCNKHGMTTIAEGSARTTIDGQPVALHGHRCACGCTLVSSNPDCGVDQ	85	No
SAMN08380929	10	MNKVIRKGDTLREYGGRVLMGHYQCFGLGFACKGDPVKCNKHGMTTIAEGSARTTIDGQPVALHGHRCACGCTLVSSNPDCGVDQ	85	No
SAMN09638204	10	MNKVIRKGDTLREYGGRVLMGHYQCFGLGFACKGDPVKCNKHGMTTIAEGSARTTIDGQPVALHGHRCACGCTLVSSNPDCGVDQ	85	No
SAMN18478625	10	MNKVIRKGDTLREYGGRVLMGHYQCFGLGFACKGDPVKCNKHGMTTIAEGSARTTIDGQPVALHGHRCACGCTLVSSNPDCGVDQ	85	No
SAMN08380935	10	MNKVIRKGDTLREYGGRVLMGHYQCFGLGFACKGDPVKCNKHGMTTIAEGSARTTIDGQPVALHGHRCACGCTLVSSNPDCGVDQ	85	No
SAMN05412802	10	MNKVIRKGDTLREYGGRVLMGHYQCFGLGFACKGDPVKCNKHGMTTIAEGSARTTIDGQPVALHGHRCACGCTLVSSNPDCGVDQ	85	No
SAMN05412797	10	MNKVIRKGDTLREYGGRVLMGHYQCFGLGFACKGDPVKCNKHGMTTIAEGSARTTIDGQPVALHGHRCACGCTLVSSNPDCGVDQ	85	No
SAMN07421006	10	MNKVIRKGDTLREYGGRVLMGHYQCFGLGFACKGDPVKCNKHGMTTIAEGSARTTIDGQPVALHGHRCACGCTLVSSNPDCGVDQ	85	No
SAMN07421005	10	MNKVIRKGDTLREYGGRVLMGHYQCFGLGFACKGDPVKCNKHGMTTIAEGSARTTIDGQPVALHGHRCACGCTLVSSNPDCGVDQ	85	No
SAMN16418314	10	MNKVIRKGDTLREYGGRVLMGHYQCFGLGFACKGDPVKCNKHGMTTIAEGSARTTIDGQPVALHGHRCACGCTLVSSNPDCGVDQ	85	No
SAMN11246290	10	MNKVIRKGDTLREYGGRVLMGHYQCFGLGFACKGDPVKCNKHGMTTIAEGSARTTIDGQPVALHGHRCACGCTLVSSNPDCGVDQ	85	No
SAMN15186440	10	MNKVIRKGDTLREYGGRVLMGHYQCFGLGFACKGDPVKCNKHGMTTIAEGSARTTIDGQPVALHGHRCACGCTLVSSNPDCGVDQ	85	No
SAMN08379292	10	MNKVIRKGDTLREYGGRVLMGHYQCFGLGFACKGDPVKCNKHGMTTIAEGSARTTIDGQPVALHGHRCACGCTLVSSNPDCGVDQ	85	No
SAMN13978114	10	MNKVIRKGDTLREYGGRVLMGHYQCFGLGFACKGDPVKCNKHGMTTIAEGSARTTIDGQPVALHGHRCACGCTLVSSNPDCGVDQ	85	No
SAMN14333447	10	MNKVIRKGDTLREYGGRVLMGHYQCFGLGFACKGDPVKCNKHGMTTIAEGSARTTIDGQPVALHGHRCACGCTLVSSNPDCGVDQ	85	No
SAMN14402333	10	MNKVIRKGDTLREYGGRVLMGHYQCFGLGFACKGDPVKCNKHGMTTIAEGSARTTIDGQPVALHGHRCACGCTLVSSNPDCGVDQ	85	No
SAMN15052358	10	MNKVIRKGDTLREYGGRVLMGHYQCFGLGFACKGDPVKCNKHGMTTIAEGSARTTIDGQPVALHGHRCACGCTLVSSNPDCGVDQ	85	No
SAMN24665694	10	MNKVIRKGDTLREYGGRVLMGHYQCFGLGFACKGDPVKCNKHGMTTIAEGSARTTIDGQPVALHGHRCACGCTLVSSNPDCGVDQ	85	No
SAMN24664061	10	MNKVIRKGDTLREYGGRVLMGHYQCFGLGFACKGDPVKCNKHGMTTIAEGSARTTIDGQPVALHGHRCACGCTLVSSNPDCGVDQ	85	No
SAMN08380930	10	MNKVIRKGDTLREYGGRVLMGHYQCFGLGFACKGDPVKCNKHGMTTIAEGSARTTIDGQPVALHGHRCACGCTLVSSNPDCGVDQ	85	No
SAMN12085403	10	MNKVIRKGDTLREYGGRVLMGHYQCFGLGFACKGDPVKCNKHGMTTIAEGSARTTIDGQPVALHGHRCACGCTLVSSNPDCGVDQ	85	No
SAMN02152539	10	MNKVIRKGDTLREYGGRVLMGHYQCFGLGFACKGDPVKCNKHGMTTIAEGSARTTIDGQPVALHGHRCACGCTLVSSNPDCGVDQ	85	No
SAMN05412811	10	MNKVIRKGDTLREYGGRVLMGHYQCFGLGFACKGDPVKCNKHGMTTIAEGSARTTIDGQPVALHGHRCACGCTLVSSNPDCGVDQ	85	No
SAMN06112197	10	MNKVIRKGDTLREYGGRVLMGHYQCFGLGFACKGDPVKCNKHGMTTIAEGSARTTIDGQPVALHGHRCACGCTLVSSNPDCGVDQ	85	No
SAMN05412796	10	MNKVIRKGDTLREYGGRVLMGHYQCFGLGFACKGDPVKCNKHGMTTIAEGSARTTIDGQPVALHGHRCACGCTLVSSNPDCGVDQ	85	No
SAMN09988182	10	MNKVIRKGDTLREYGGRVLMGHYQCFGLGFACKGDPVKCNKHGMTTIAEGSARTTIDGQPVALHGHRCACGCTLVSSNPDCGVDQ	85	No
SAMN05412458	10	MNKVIRKGDTLREYGGRVLMGHYQCFGLGFACKGDPVKCNKHGMTTIAEGSARTTIDGQPVALHGHRCACGCTLVSSNPDCGVDQ	85	No
SAMN08380938	10	MNKVIRKGDTLREYGGRVLMGHYQCFGLGFACKGDPVKCNKHGMTTIAEGSARTTIDGQPVALHGHRCACGCTLVSSNPDCGVDQ	85	No
SAMN06173549	10	MNKVIRKGDTLREYGGRVLMGHYQCFGLGFACKGDPVKCNKHGMTTIAEGSARTTIDGQPVALHGHRCACGCTLVSSNPDCGVDQ	85	No
SAMN05412459	10	MNKVIRKGDTLREYGGRVLMGHYQCFGLGFACKGDPVKCNKHGMTTIAEGSARTTIDGQPVALHGHRCACGCTLVSSNPDCGVDQ	85	No
SAMN10497376	10	MNKVIRKGDTLREYGGRVLMGHYQCFGLGFACKGDPVKCNKHGMTTIAEGSARTTIDGQPVALHGHRCACGCTLVSSNPDCGVDQ	85	No
SAMN07508215	10	MNKVIRKGDTLREYGGRVLMGHYQCFGLGFACKGDPVKCNKHGMTTIAEGSARTTIDGQPVALHGHRCACGCTLVSSNPDCGVDQ	85	No
SAMN24667378	10	MNKVIRKGDTLREYGGRVLMGHYQCFGLGFACKGDPVKCNKHGMTTIAEGSARTTIDGQPVALHGHRCACGCTLVSSNPDCGVDQ	85	No
SAMN16933298	10	MNKVIRKGDTLREYGGRVLMGHYQCFGLGFACKGDPVKCNKHGMTTIAEGSARTTIDGQPVALHGHRCACGCTLVSSNPDCGVDQ	85	No
SAMN14411775	10	MNKVIRKGDTLREYGGRVLMGHYQCFGLGFACKGDPVKCNKHGMTTIAEGSARTTIDGQPVALHGHRCACGCTLVSSNPDCGVDQ	85	No
SAMN16197931	10	MNKVIRKGDTLREYGGRVLMGHYQCFGLGFACKGDPVKCNKHGMTTIAEGSARTTIDGQPVALHGHRCACGCTLVSSNPDCGVDQ	85	No
SAMN08378909	10	MNKVIRKGDTLREYGGRVLMGHYQCFGLGFACKGDPVKCNKHGMTTIAEGSARTTIDGQPVALHGHRCACGCTLVSSNPDCGVDQ	85	No
SAMN08026708	10	MNKVIRKGDTLREYGGRVLMGHYQCFGLGFACKGDPVKCNKHGMTTIAEGSARTTIDGQPVALHGHRCACGCTLVSSNPDCGVDQ	85	No
SAMN03067424	10	MNKVIRKGDTLREYGGRVLMGHYQCFGLGFACKGDPVKCNKHGMTTIAEGSARTTIDGQPVALHGHRCACGCTLVSSNPDCGVDQ	85	No
SAMN16418109	10	MNKVIRKGDTLREYGGRVLMGHYQCFGLGFACKGDPVKCNKHGMTTIAEGSARTTIDGQPVALHGHRCACGCTLVSSNPDCGVDQ	85	No
SAMN13663554	10	MNKVIRKGDTLREYGGRVLMGHYQCFGLGFACKGDPVKCNKHGMTTIAEGSARTTIDGQPVALHGHRCACGCTLVSSNPDCGVDQ	85	No
SAMN10740431	10	MNKVIRKGDTLREYGGRVLMGHYQCFGLGFACKGDPVKCNKHGMTTIAEGSARTTIDGQPVALHGHRCACGCTLVSSNPDCGVDQ	85	No
SAMN05412444	10	MNKVIRKGDTLREYGGRVLMGHYQCFGLGFACKGDPVKCNKHGMTTIAEGSARTTIDGQPVALHGHRCACGCTLVSSNPDCGVDQ	85	No
SAMN03770912	10	MNKVIRKGDTLREYGGRVLMGHYQCFGLGFACKGDPVKCNKHGMTTIAEGSARTTIDGQPVALHGHRCACGCTLVSSNPDCGVDQ	85	No
SAMN03024585	10	MNKVIRKGDTLREYGGRVLMGHYQCFGLGFACKGDPVKCNKHGMTTIAEGSARTTIDGQPVALHGHRCACGCTLVSSNPDCGVDQ	85	No
SAMN15946737	10	MNKVIRKGDTLREYGGRVLMGHYQCFGLGFACKGDPVKCNKHGMTTIAEGSARTTIDGQPVALHGHRCACGCTLVSSNPDCGVDQ	85	No
SAMN24669134	10	MNKVIRKGDTLREYGGRVLMGHYQCFGLGFACKGDPVKCNKHGMTTIAEGSARTTIDGQPVALHGHRCACGCTLVSSNPDCGVDQ	85	No
SAMN24665827	10	MNKVIRKGDTLREYGGRVLMGHYQCFGLGFACKGDPVKCNKHGMTTIAEGSARTTIDGQPVALHGHRCACGCTLVSSNPDCGVDQ	85	No
SAMN07312490	10	MNKVIRKGDTLREYGGRVLMGHYQCFGLGFACKGDPVKCNKHGMTTIAEGSARTTIDGQPVALHGHRCACGCTLVSSNPDCGVDQ	85	No
SAMN05412457	10	MNKVIRKGDTLREYGGRVLMGHYQCFGLGFACKGDPVKCNKHGMTTIAEGSARTTIDGQPVALHGHRCACGCTLVSSNPDCGVDQ	85	No
SAMN06173548	10	MNKVIRKGDTLREYGGRVLMGHYQCFGLGFACKGDPVKCNKHGMTTIAEGSARTTIDGQPVALHGHRCACGCTLVSSNPDCGVDQ	85	No
SAMN15186439	10	MNKVIRKGDTLREYGGRVLMGHYQCFGLGFACKGDPVKCNKHGMTTIAEGSARTTIDGQPVALHGHRCACGCTLVSSNPDCGVDQ	85	No
SAMN14411776	10	MNKVIRKGDTLREYGGRVLMGHYQCFGLGFACKGDPVKCNKHGMTTIAEGSARTTIDGQPVALHGHRCACGCTLVSSNPDCGVDQ	85	No
SAMN14333446	10	MNKVIRKGDTLREYGGRVLMGHYQCFGLGFACKGDPVKCNKHGMTTIAEGSARTTIDGQPVALHGHRCACGCTLVSSNPDCGVDQ	85	No
SAMN10107914	10	MNKVIRKGDTLREYGGRVLMGHYQCFGLGFACKGDPVKCNKHGMTTIAEGSARTTIDGQPVALHGHRCACGCTLVSSNPDCGVDQ	85	No
SAMN15186445	10	MNKVIRKGDTLREYGGRVLMGHYQCFGLGFACKGDPVKCNKHGMTTIAEGSARTTIDGQPVALHGHRCACGCTLVSSNPDCGVDQ	85	No
SAMN17915140	10	MNKVIRKGDTLREYGGRVLMGHYQCFGLGFACKGDPVKCNKHGMTTIAEGSARTTIDGQPVALHGHRCACGCTLVSSNPDCGVDQ	85	No
SAMN05908511	10	MNKVIRKGDTLREYGGRVLMGHYQCFGLGFACKGDPVKCNKHGMTTIAEGSARTTIDGQPVALHGHRCACGCTLVSSNPDCGVDQ	85	No
SAMN06112228	10	MNKVIRKGDTLREYGGRVLMGHYQCFGLGFACKGDPVKCNKHGMTTIAEGSARTTIDGQPVALHGHRCACGCTLVSSNPDCGVDQ	85	No
SAMN07503088	10	MNKVIRKGDTLREYGGRVLMGHYQCFGLGFACKGDPVKCNKHGMTTIAEGSARTTIDGQPVALHGHRCACGCTLVSSNPDCGVDQ	85	No
SAMN09279554	10	MNKVIRKGDTLREYGGRVLMGHYQCFGLGFACKGDPVKCNKHGMTTIAEGSARTTIDGQPVALHGHRCACGCTLVSSNPDCGVDQ	85	No
SAMN16085534	10	MNKVIRKGDTLREYGGRVLMGHYQCFGLGFACKGDPVKCNKHGMTTIAEGSARTTIDGQPVALHGHRCACGCTLVSSNPDCGVDQ	85	No
SAMN12813532	10	MNKVIRKGDTLREYGGRVLMGHYQCFGLGFACKGDPVKCNKHGMTTIAEGSARTTIDGQPVALHGHRCACGCTLVSSNPDCGVDQ	85	No
SAMN06112206	10	MNKVIRKGDTLREYGGRVLMGHYQCFGLGFACKGDPVKCNKHGMTTIAEGSARTTIDGQPVALHGHRCACGCTLVSSNPDCGVDQ	85	No
SAMN07421004	10	MNKVIRKGDTLREYGGRVLMGHYQCFGLGFACKGDPVKCNKHGMTTIAEGSARTTIDGQPVALHGHRCACGCTLVSSNPDCGVDQ	85	No
SAMN02602959	10	MNKVIRKGDTLREYGGRVLMGHYQCFGLGFACKGDPVKCNKHGMTTIAEGSARTTIDGQPVALHGHRCACGCTLVSSNPDCGVDQ	85	No
SAMN09977093	10	MNKVIRKGDTLREYGGRVLMGHYQCFGLGFACKGDPVKCNKHGMTTIAEGSARTTIDGQPVALHGHRCACGCTLVSSNPDCGVDQ	85	No
SAMN11835544	10	MNKVIRKGDTLREYGGRVLMGHYQCFGLGFACKGDPVKCNKHGMTTIAEGSARTTIDGQPVALHGHRCACGCTLVSSNPDCGVDQ	85	No
SAMN24664235	10	MNKVIRKGDTLREYGGRVLMGHYQCFGLGFACKGDPVKCNKHGMTTIAEGSARTTIDGQPVALHGHRCACGCTLVSSNPDCGVDQ	85	No
SAMN14411773	10	MNKVIRKGDTLREYGGRVLMGHYQCFGLGFACKGDPVKCNKHGMTTIAEGSARTTIDGQPVALHGHRCACGCTLVSSNPDCGVDQ	85	No
SAMN05149976	10	MNKVIRKGDTLREYGGRVLMGHYQCFGLGFACKGDPVKCNKHGMTTIAEGSARTTIDGQPVALHGHRCACGCTLVSSNPDCGVDQ	85	No
SAMN12228410	10	MNKVIRKGDTLREYGGRVLMGHYQCFGLGFACKGDPVKCNKHGMTTIAEGSARTTIDGQPVALHGHRCACGCTLVSSNPDCGVDQ	85	No
SAMN24669135	10	MNKVIRKGDTLREYGGRVLMGHYQCFGLGFACKGDPVKCNKHGMTTIAEGSARTTIDGQPVALHGHRCACGCTLVSSNPDCGVDQ	85	No
SAMN16933304	10	MNKVIRKGDTLREYGGRVLMGHYQCFGLGFACKGDPVKCNKHGMTTIAEGSARTTIDGQPVALHGHRCACGCTLVSSNPDCGVDQ	85	No
SAMN15186446	10	MNKVIRKGDTLREYGGRVLMGHYQCFGLGFACKGDPVKCNKHGMTTIAEGSARTTIDGQPVALHGHRCACGCTLVSSNPDCGVDQ	85	No
SAMN08391417	10	MNKVIRKGDTLREYGGRVLMGHYQCFGLGFACKGDPVKCNKHGMTTIAEGSARTTIDGQPVALHGHRCACGCTLVSSNPDCGVDQ	85	No
SAMN24667610	10	MNKVIRKGDTLREYGGRVLMGHYQCFGLGFACKGDPVKCNKHGMTTIAEGSARTTIDGQPVALHGHRCACGCTLVSSNPDCGVDQ	85	No
SAMN07672549	10	MNKVIRKGDTLREYGGRVLMGHYQCFGLGFACKGDPVKCNKHGMTTIAEGSARTTIDGQPVALHGHRCACGCTLVSSNPDCGVDQ	85	No
SAMN07421000	10	MNKVIRKGDTLREYGGRVLMGHYQCFGLGFACKGDPVKCNKHGMTTIAEGSARTTIDGQPVALHGHRCACGCTLVSSNPDCGVDQ	85	No
SAMN05412804	10	MNKVIRKGDTLREYGGRVLMGHYQCFGLGFACKGDPVKCNKHGMTTIAEGSARTTIDGQPVALHGHRCACGCTLVSSNPDCGVDQ	85	No
SAMN24665696	10	MNKVIRKGDTLREYGGRVLMGHYQCFGLGFACKGDPVKCNKHGMTTIAEGSARTTIDGQPVALHGHRCACGCTLVSSNPDCGVDQ	85	No
SAMN24669136	10	MNKVIRKGDTLREYGGRVLMGHYQCFGLGFACKGDPVKCNKHGMTTIAEGSARTTIDGQPVALHGHRCACGCTLVSSNPDCGVDQ	85	No
SAMN13161584	10	MNKVIRKGDTLREYGGRVLMGHYQCFGLGFACKGDPVKCNKHGMTTIAEGSARTTIDGQPVALHGHRCACGCTLVSSNPDCGVDQ	85	No
SAMN03024610	10	MNKVIRKGDTLREYGGRVLMGHYQCFGLGFACKGDPVKCNKHGMTTIAEGSARTTIDGQPVALHGHRCACGCTLVSSNPDCGVDQ	85	No
SAMN10662038	10	MNKVIRKGDTLREYGGRVLMGHYQCFGLGFACKGDPVKCNKHGMTTIAEGSARTTIDGQPVALHGHRCACGCTLVSSNPDCGVDQ	85	No
SAMN24663454	10	MNKVIRKGDTLREYGGRVLMGHYQCFGLGFACKGDPVKCNKHGMTTIAEGSARTTIDGQPVALHGHRCACGCTLVSSNPDCGVDQ	85	No
SAMN04917370	10	MNKVIRKGDTLREYGGRVLMGHYQCFGLGFACKGDPVKCNKHGMTTIAEGSARTTIDGQPVALHGHRCACGCTLVSSNPDCGVDQ	85	No
SAMN11246289	10	MNKVIRKGDTLREYGGRVLMGHYQCFGLGFACKGDPVKCNKHGMTTIAEGSARTTIDGQPVALHGHRCACGCTLVSSNPDCGVDQ	85	No
SAMN14411774	10	MNKVIRKGDTLREYGGRVLMGHYQCFGLGFACKGDPVKCNKHGMTTIAEGSARTTIDGQPVALHGHRCACGCTLVSSNPDCGVDQ	85	No
SAMN16933286	10	MNKVIRKGDTLREYGGRVLMGHYQCFGLGFACKGDPVKCNKHGMTTIAEGSARTTIDGQPVALHGHRCACGCTLVSSNPDCGVDQ	85	No
SAMN11047257	10	MNKVIRKGDTLREYGGRVLMGHYQCFGLGFACKGDPVKCNKHGMTTIAEGSARTTIDGQPVALHGHRCACGCTLVSSNPDCGVDQ	85	No
SAMN07452764	10	MNKVIRKGDTLREYGGRVLMGHYQCFGLGFACKGDPVKCNKHGMTTIAEGSARTTIDGQPVALHGHRCACGCTLVSSNPDCGVDQ	85	No
SAMN24667379	10	MNKVIRKGDTLREYGGRVLMGHYQCFGLGFACKGDPVKCNKHGMTTIAEGSARTTIDGQPVALHGHRCACGCTLVSSNPDCGVDQ	85	No
SAMN11634268	10	MNKVIRKGDTLREYGGRVLMGHYQCFGLGFACKGDPVKCNKHGMTTIAEGSARTTIDGQPVALHGHRCACGCTLVSSNPDCGVDQ	85	No
SAMN06112222	10	MNKVIRKGDTLREYGGRVLMGHYQCFGLGFACKGDPVKCNKHGMTTIAEGSARTTIDGQPVALHGHRCACGCTLVSSNPDCGVDQ	85	No
SAMN24667606	10	MNKVIRKGDTLREYGGRVLMGHYQCFGLGFACKGDPVKCNKHGMTTIAEGSARTTIDGQPVALHGHRCACGCTLVSSNPDCGVDQ	85	No
SAMN08605586	10	MNKVIRKGDTLREYGGRVLMGHYQCFGLGFACKGDPVKCNKHGMTTIAEGSARTTIDGQPVALHGHRCACGCTLVSSNPDCGVDQ	85	No
SAMN07602587	10	MNKVIRKGDTLREYGGRVLMGHYQCFGLGFACKGDPVKCNKHGMTTIAEGSARTTIDGQPVALHGHRCACGCTLVSSNPDCGVDQ	85	No
SAMN04244588	10	MNKVIRKGDTLREYGGRVLMGHYQCFGLGFACKGDPVKCNKHGMTTIAEGSARTTIDGQPVALHGHRCACGCTLVSSNPDCGVDQ	85	No
SAMN06112200	10	MNKVIRKGDTLREYGGRVLMGHYQCFGLGFACKGDPVKCNKHGMTTIAEGSARTTIDGQPVALHGHRCACGCTLVSSNPDCGVDQ	85	No
SAMN24665690	10	MNKVIRKGDTLREYGGRVLMGHYQCFGLGFACKGDPVKCNKHGMTTIAEGSARTTIDGQPVALHGHRCACGCTLVSSNPDCGVDQ	85	No
SAMN16246926	10	MNKVIRKGDTLREYGGRVLMGHYQCFGLGFACKGDPVKCNKHGMTTIAEGSARTTIDGQPVALHGHRCACGCTLVSSNPDCGVDQ	85	No
SAMN11246291	10	MNKVIRKGDTLREYGGRVLMGHYQCFGLGFACKGDPVKCNKHGMTTIAEGSARTTIDGQPVALHGHRCACGCTLVSSNPDCGVDQ	85	No
SAMN10434199	10	MNKVIRKGDTLREYGGRVLMGHYQCFGLGFACKGDPVKCNKHGMTTIAEGSARTTIDGQPVALHGHRCACGCTLVSSNPDCGVDQ	85	No
SAMN24665699	10	MNKVIRKGDTLREYGGRVLMGHYQCFGLGFACKGDPVKCNKHGMTTIAEGSARTTIDGQPVALHGHRCACGCTLVSSNPDCGVDQ	85	No
SAMN14421539	10	MNKVIRKGDTLREYGGRVLMGHYQCFGLGFACKGDPVKCNKHGMTTIAEGSARTTIDGQPVALHGHRCACGCTLVSSNPDCGVDQ	85	No
SAMN02777842	10	MNKVIRKGDTLREYGGRVLMGHYQCFGLGFACKGDPVKCNKHGMTTIAEGSARTTIDGQPVALHGHRCACGCTLVSSNPDCGVDQ	85	No
SAMN07484315	10	MNKVIRKGDTLREYGGRVLMGHYQCFGLGFACKGDPVKCNKHGMTTIAEGSARTTIDGQPVALHGHRCACGCTLVSSNPDCGVDQ	85	No
SAMN11246288	10	MNKVIRKGDTLREYGGRVLMGHYQCFGLGFACKGDPVKCNKHGMTTIAEGSARTTIDGQPVALHGHRCACGCTLVSSNPDCGVDQ	85	No
SAMN09692822	10	MNKVIRKGDTLREYGGRVLMGHYQCFGLGFACKGDPVKCNKHGMTTIAEGSARTTIDGQPVALHGHRCACGCTLVSSNPDCGVDQ	85	No
SAMN10433884	10	MNKVIRKGDTLREYGGRVLMGHYQCFGLGFACKGDPVKCNKHGMTTIAEGSARTTIDGQPVALHGHRCACGCTLVSSNPDCGVDQ	85	No
SAMN16604318	10	MNKVIRKGDTLREYGGRVLMGHYQCFGLGFACKGDPVKCNKHGMTTIAEGSARTTIDGQPVALHGHRCACGCTLVSSNPDCGVDQ	85	No
SAMN08378686	10	MNKVIRKGDTLREYGGRVLMGHYQCFGLGFACKGDPVKCNKHGMTTIAEGSARTTIDGQPVALHGHRCACGCTLVSSNPDCGVDQ	85	No
SAMN11105635	10	MNKVIRKGDTLREYGGRVLMGHYQCFGLGFACKGDPVKCNKHGMTTIAEGSARTTIDGQPVALHGHRCACGCTLVSSNPDCGVDQ	85	No
SAMN18160617	10	MNKVIRKGDTLREYGGRVLMGHYQCFGLGFACKGDPVKCNKHGMTTIAEGSARTTIDGQPVALHGHRCACGCTLVSSNPDCGVDQ	85	No
SAMN24669138	10	MNKVIRKGDTLREYGGRVLMGHYQCFGLGFACKGDPVKCNKHGMTTIAEGSARTTIDGQPVALHGHRCACGCTLVSSNPDCGVDQ	85	No
SAMN24667607	10	MNKVIRKGDTLREYGGRVLMGHYQCFGLGFACKGDPVKCNKHGMTTIAEGSARTTIDGQPVALHGHRCACGCTLVSSNPDCGVDQ	85	No
SAMN05412803	10	MNKVIRKGDTLREYGGRVLMGHYQCFGLGFACKGDPVKCNKHGMTTIAEGSARTTIDGQPVALHGHRCACGCTLVSSNPDCGVDQ	85	No
SAMN24667608	10	MNKVIRKGDTLREYGGRVLMGHYQCFGLGFACKGDPVKCNKHGMTTIAEGSARTTIDGQPVALHGHRCACGCTLVSSNPDCGVDQ	85	No
SAMN02820977	10	MNKVIRKGDTLREYGGRVLMGHYQCFGLGFACKGDPVKCNKHGMTTIAEGSARTTIDGQPVALHGHRCACGCTLVSSNPDCGVDQ	85	No
SAMN06109054	10	MNKVIRKGDTLREYGGRVLMGHYQCFGLGFACKGDPVKCNKHGMTTIAEGSARTTIDGQPVALHGHRCACGCTLVSSNPDCGVDQ	85	No
SAMN04087463	10	MNKVIRKGDTLREYGGRVLMGHYQCFGLGFACKGDPVKCNKHGMTTIAEGSARTTIDGQPVALHGHRCACGCTLVSSNPDCGVDQ	85	No
SAMN06437491	10	MNKVIRKGDTLREYGGRVLMGHYQCFGLGFACKGDPVKCNKHGMTTIAEGSARTTIDGQPVALHGHRCACGCTLVSSNPDCGVDQ	85	No
SAMN07503096	10	MNKVIRKGDTLREYGGRVLMGHYQCFGLGFACKGDPVKCNKHGMTTIAEGSARTTIDGQPVALHGHRCACGCTLVSSNPDCGVDQ	85	No
SAMN14168397	10	MNKVIRKGDTLREYGGRVLMGHYQCFGLGFACKGDPVKCNKHGMTTIAEGSARTTIDGQPVALHGHRCACGCTLVSSNPDCGVDQ	85	No
